# Supplementary material for: Mate choice and gene expression signatures associated with nutritional adaptation in the medfly (Ceratitis capitata)
Source: Sci Rep. 2019 Apr 30;9:6704. doi: 10.1038/s41598-019-42610-2 (PMC6491435; doi:10.1038/s41598-019-42610-2)
Supplement: Supplementary file 1 — Supplementary Tables S1-S12 [file 41598_2019_42610_MOESM1_ESM.xlsx]

## Sheet: Title Page
Mate choice and gene expression signatures associated with nutritional adaptation in the medfly (Ceratitis capitata)
Will Nash1,2, Irina Mohorianu1,3†, Tracey Chapman1†*
1School of Biological Sciences, University of East Anglia, Norwich Research Park, Norwich, NR4 7TJ, UK.
2Earlham Institute, Norwich Research Park, Norwich, NR4 7UZ, UK.
3School of Computing Sciences, University of East Anglia, Norwich Research Park, Norwich, NR4 7TJ, UK.
† Co-corresponding authors, *E-mail: tracey.chapman@uea.ac.uk; i.mohorianu@gmail.com
Correspondence and requests for materials should be addressed to T.C. (email: tracey.chapman@uea.ac.uk)

## Sheet: Contents Page
Mate choice and gene expression divergence associated with nutritional adaptation in the medfly
Nash, Mohorianu & Chapman 2018
Supplementary tables
Table No.	Topic	Caption
S1	qRT-PCR	Primers used for RT-qPCR Validation. Forward (f) and reverse (r) primers used for each GOI in the RT-qPCR validation experiment.
S2	RNAseq	Quality control and genome matching of RNAseq data used in this study. ‘fastq2fasta’ describes the conversion of sequence data FASTQ format to FASTA format, ‘%Acc’ describes the accuracy of this conversion. ‘R2NR’ denotes the conversion of the FASTA files into non-redundant format (see text), ‘NR’ = non redundant, ‘R’ = redundant, ‘C’ = complexity (see text). ‘Bstrp’ describes the 29M fixed total…
S3a	RNAseq	Differentially expressed (DE) transcripts (full dataset) found in Head/Thorax tissue taken from sexually mature males after 60 generations of experimental evolution on one of two dietary treatments: ASG (AG) or Starch (SG)(see text). Flies were reared for two generations on a common garden diet prior to flash freezing at 7 days post eclosion and subsequent RNA extraction. Transcripts are shown wi…
S3b	RNAseq	Differentially expressed (DE) transcripts (dataset with duplicate entries removed) found in Head/Thorax tissue taken from sexually mature males after 60 generations of experimental evolution on one of two dietary treatments: ASG (AG) or Starch (SG)(see text). Dataset as described in Table S2a, but where multiple transcripts were present in the NCBI set used to map RNAseq read to, all reference se…
S3c	RNAseq	Differentially expressed (DE) transcripts (full dataset) found in Abdominal tissue taken from sexually mature males after 60 generations of experimental evolution on one of two dietary treatments: ASG (AG) or Starch (SG)(see text). Flies were reared for two generations on a common garden diet prior to flash freezing at 7 days post eclosion and subsequent RNA extraction. Transcripts are shown with…
S3d	RNAseq	Differentially expressed (DE) transcripts (dataset with duplicate entries removed) found in Abdominal tissue taken from sexually mature males after 60 generations of experimental evolution on one of two dietary treatments: ASG (AG) or Starch (SG)(see text). Dataset as described in Table S2c, but where multiple transcripts were present in the NCBI set used to map RNAseq read to, all reference sequ…
S4	qRT-PCR	Statistical validation of RT-qPCR results. Results of Welch's two sample t test conducted on the 2-ΔCT values of qRT-PCR validation experiments for 15 GOI. Genes were selected to test both tissue speciffic expression patterns, or organism wide expression. Genes which did not return signal (below detection limit, highlighed in pink) were asigned a CT value of 40 to facilitate statistical testing.
S5	Mating Tests	Sample size (n) and total recorded matings, also broken down by mating pair type (Female/Male: AA, AB, BA, BA), at generations 60 & 90. Raw frequencies shown. Treatments represent: ASG/ASG - Individuals from the ASG regime, tested on the ASG larval diet, ASG/S - Individuals from the ASG regime, tested after two generations of rearing on the Starch larval diet, S/S - Individuals from the Starch re…
S6	Mating Tests	G statistics for genration 60 and generation 90 mating tests. G statisitcs calculated within JMATING (see text) to test for deviations from random mating across the whole coefficient dataset. GI = G tset of PSI coefficent, GS = G test of PSS coefficient, GT = G test of PTI coefficient.
S7	Mating Tests	Multiple choice mating tests with all flies reared on their own larval diet, tested at generation 60. Pair sexual isolation coefficient (PSI), pair sexual selection coefficient (PSS), and pair total isolation coefficient (PTI), calculated after Rolan-Alvarez and Caballero (2000), for each line pairing, and possible mating pair type. Coefficient values represent mean coefficient values generated a…
S8	Mating Tests	Multiple choice mating tests with all flies reared on a common garden glucose based larval diet, tested at generation 60. Pair sexual isolation coefficient (PSI), pair sexual selection coefficient (PSS), and pair total isolation coefficient (PTI), calculated after Rolan-Alvarez and Caballero (2000), for each line pairing, and possible mating pair type. Coefficient values represent mean coefficien…
S9	Mating Tests	Multiple choice mating tests with all flies reared on their own larval diet, tested at generation 90. Pair sexual isolation coefficient (PSI), pair sexual selection coefficient (PSS), and pair total isolation coefficient (PTI), calculated after Rolan-Alvarez and Caballero (2000), for each line pairing, and possible mating pair type. Coefficient values represent mean coefficient values generated a…
S10	Mating Tests	Multiple choice mating tests with all flies reared on a common garden glucose based larval diet, tested at generation 90. Pair sexual isolation coefficient (PSI), pair sexual selection coefficient (PSS), and pair total isolation coefficient (PTI), calculated after Rolan-Alvarez and Caballero (2000), for each line pairing, and possible mating pair type. Coefficient values represent mean coefficien…
S11	Mating Tests	Multiple choice mating tests with all flies reared on a common garden glucose based larval diet, tested at generation 90 - WITHIN TREATMENT. Pair sexual isolation coefficient (PSI), pair sexual selection coefficient (PSS), and pair total isolation coefficient (PTI), calculated after Rolan-Alvarez and Caballero (2000), for each line pairing, and possible mating pair type. Coefficient values repres…
S12	Mating Tests	IPSI isolation index values (Coyne et al. 2005) for each line pairing after 60 generations of selection. Values presented are bootstrap means with standard deviations; P values are the two-tail bootstrap probability that the value is significantly different from one (equivalent to random mating), after 10,000 iterations of resampling.

## Sheet: Table S1. RT-qPCR Primers
Table S1. Primers used for RT-qPCR Validation. Forward (f) and reverse (r) primers used for each GOI in the RT-qPCR validation experiment.
Transcript	Gene	tissue	Primer (5' - 3')
gi|577713500|gb|GAMC01018167.1|-f1	Serine protease SP24D-like (LOC105665572)	HT	CCGTGAATCTGGTCCGTTGA
gi|577713500|gb|GAMC01018167.1|-r1		HT	CAATGCCAATCAGCACACCC
gi|577715176|gb|GAMC01017329.1|-f1	dnaJ homolog subfamily C member 7 homolog (LOC101454647)	HT	GGTGGATTCGGCGGTTTTTC
gi|577715176|gb|GAMC01017329.1|-r1		HT	CACTTAAAGCAGCGCAGTCC
gi|577731920|gb|GAMC01008957.1|-f1	Putative serine protease F56F10.1 (LOC101462043)	HT	GAACGTGTGGTGGCAGAAAC
gi|577731920|gb|GAMC01008957.1|-r1		HT	TAGTTGAGGTCAAACCGGGC
gi|577749646|gb|GAMC01000106.1|-f1	Female reproductive accessory gland-specific transcript (FST)	HT	GACGGAGGTGAAGAAGCCAG
gi|577749646|gb|GAMC01000106.1|-r1		HT	CTGTTTTCGGTGGCATATCGGA
gi|807041305|ref|XM_004535811.2|-f1	Chymotrypsin inhibitor-like (LOC101463557)	HT	TGGCTACGTGAAGAACGACG
gi|807041305|ref|XM_004535811.2|-r1		HT	GTTCCCATTATAATCCCGACACAAA
gi|577732748|gb|GAMC01008543.1|-f1	Metalloendopeptidase homolog PEX-like (LOC101457253)	HT	ATTCGGTGCACCAGTTTTGC
gi|577732748|gb|GAMC01008543.1|-r1		HT	AAGCATGGCTCATTTCGGGA
gi|577741672|gb|GAMC01004081.1|-f1	Trypsin-7 (LOC101458784)	HT	AAGCGTGGACGTGCAGATAA
gi|577741672|gb|GAMC01004081.1|-r1		HT	CTACTACCACTCCGCACACC
gi|577742368|gb|GAMC01003733.1|-f1	Trypsin alpha-like (LOC101462080)	HT	GATCACGCATCTGTGGTGGT
gi|577742368|gb|GAMC01003733.1|-r1		HT	TCGAAGCTGGGATCGAAACG
gi|577728864|gb|GAMC01010485.1|-f1	Signal transducer and transcription activator (LOC101458360)	HT	TGAGGATGGAACGACCAACG
gi|577728864|gb|GAMC01010485.1|-r1		HT	AAACCACGACCAGGCATCTT
gi|577721890|gb|GAMC01013972.1|-f1	Flavin-containing monooxygenase FMO GS-OX4-like (LOC101449907)	Ab	ACCGCAACCTTCGATCACAT
gi|577721890|gb|GAMC01013972.1|-r1		Ab	TCGTCGACGCGCAATAAAAC
gi|577722828|gb|GAMC01013503.1|-f1	Putative oxidoreductase TM0325 (LOC101451334)	Ab	AACGTGCTTTTGCTGGCATC
gi|577722828|gb|GAMC01013503.1|-r1		Ab	CCAAGGCAATACAGCGTGTG
gi|577742794|gb|GAMC01003520.1|-f1	Serine proteases 1/2-like (LOC101453445)	Ab	CGCTTGCCAACGATATCACC
gi|577742794|gb|GAMC01003520.1|-r1		Ab	GGTACGTCCCCAACCAGATG
gi|577746780|gb|GAMC01001527.1|-f1	C-type lectin domain family 3 member A-like (LOC101460689)	Ab	GGAGCTGGTATCGCCTGAAA
gi|577746780|gb|GAMC01001527.1|-r1		Ab	TAAGTGGTGCCGGTGACATC
gi|807020514|ref|XM_004520643.2|-f1	Regucalcin-like (LOC101451378)	Ab	CTGCAAGCAAATCACCTCTGTT
gi|807020514|ref|XM_004520643.2|-r1		Ab	CGAACGTTTTAGACTCGCACC
gi|89277021|gb|DQ406816.1|-f2	Ceratitis capitata clone 28b mRNA sequence	Ab	CACACCAACCGTCACAGGAG
gi|89277021|gb|DQ406816.1|-r2		Ab	CCCTCACTTCTGCGTACCAAT

## Sheet: Table S2. RNAseq QC Table
Table S2. Quality control and genome matching of RNAseq data used in this study. ‘fastq2fasta’ describes the conversion of sequence data FASTQ format to FASTA format, ‘%Acc’ describes the accuracy of this conversion. ‘R2NR’ denotes the conversion of the FASTA files into non-redundant format (see text), ‘NR’ = non redundant, ‘R’ = redundant, ‘C’ = complexity (see text). ‘Bstrp’ describes the 29M f…
	fastq2fasta				R2NR		Subsampling to 29M with rRNA removed			Ccap 1.1, 1 mm					ncbi genes matching, 1mm
	total	accepted	rejected	%Acc	non-redundant	C	R	NR	C	Genome matching reads		C	%R	%NR	R	NR	C	%R	%NR
AG1MHT	38396086	38264651	131435	0.996577	7625995	0.199296	29950000	7058979	0.235692	25044244	5485425	0.219029	0.836202	0.777085	23228849	5553543	0.23908	0.775588	0.786735
AG1MAb	38312455	38184106	128349	0.99665	8388873	0.219695	29950000	7389627	0.246732	24607084	5738409	0.233202	0.821605	0.776549	24884735	5852979	0.235204	0.830876	0.792053
SG1MHT	43633436	43485426	148010	0.996608	9873856	0.227061	29950000	8287709	0.276718	24126333	6389614	0.26484	0.805554	0.770975	24032631	6204398	0.258166	0.802425	0.748627
SG1MAb	35937875	35815136	122739	0.996585	8172070	0.228174	29950000	7611128	0.254128	24147634	5833958	0.241595	0.806265	0.766504	23952608	5677681	0.237038	0.799753	0.745971
AG2MHT	39812520	39699610	112910	0.997164	8184858	0.20617	29950000	7643177	0.255198	24726030	5931120	0.239874	0.825577	0.776002	23619425	5828256	0.246757	0.788629	0.762544
AG2MAb	36359555	36257468	102087	0.997192	8151440	0.224821	29950000	7533457	0.251534	24452407	5827189	0.238307	0.816441	0.773508	24940943	5780266	0.231758	0.832753	0.767279
SG2MHT	39710643	39598821	111822	0.997184	8269615	0.208835	29950000	7282664	0.243161	24600829	5613653	0.22819	0.821397	0.770824	23062479	5636081	0.244383	0.770033	0.773904
SG2MAb	37370799	37265802	104997	0.99719	8026054	0.215373	29950000	7309142	0.244045	24104177	5612860	0.232858	0.804814	0.767923	24813477	5591039	0.225323	0.828497	0.764938
AG3MHT	34385212	34348097	37115	0.998921	7899535	0.229985	29950000	7875540	0.262956	24957539	6086763	0.243885	0.833307	0.772869	23643913	5908171	0.249881	0.789446	0.750192
AG3MAb	43671582	43625453	46129	0.998944	9018415	0.206724	29950000	7360730	0.245767	24780097	5692881	0.229736	0.827382	0.773413	24824051	5574780	0.224572	0.82885	0.757368
SG3MHT	43889931	43842538	47393	0.99892	8481398	0.193451	29950000	7036230	0.234933	24746837	5390029	0.217807	0.826272	0.766039	22461882	5511798	0.245385	0.749979	0.783345
SG3MAb	53240596	53183504	57092	0.998928	10214330	0.192058	29950000	7442907	0.248511	24155382	5711834	0.236462	0.806524	0.76742	24388184	5603699	0.229771	0.814297	0.752891

## Sheet: Table S3a RNAseq DE HT (full)
Table S3a. Differentially expressed (DE) transcripts (full dataset) found in Head/Thorax tissue taken from sexually mature males after 60 generations of experimental evolution on one of two dietary treatments: ASG (AG) or Starch (SG)(see text). Flies were reared for two generations on a common garden diet prior to flash freezing at 7 days post eclosion and subsequent RNA extraction. Transcripts a…
C.cap gene id	Treatment/Replicate/Tissue						Treatment level DE	D.mel homologue	Annotation
	AG1MHT	AG2MHT	AG3MHT	SG1MHT	SG2MHT	SG3MHT
gi|577749646|gb|GAMC01000106.1|	571.981	820.794	521.58	8.64135	10.9716	2.40496	-4.12815		Fst2 FST2 protein [ Ceratitis capitata (Mediterranean fruit fly) ]		1
gi|3777609|gb|AF097529.1|	552.995	794.12	510.509	8.64135	10.9716	2.40496	-4.09836		Fst2 FST2 protein [ Ceratitis capitata (Mediterranean fruit fly) ]		1
gi|28193100|emb|AJ539384.1|	177.134	239.498	140.798	8.64135	2.19156	0	-2.48908		Fst2 FST2 protein [ Ceratitis capitata (Mediterranean fruit fly) ]		1
gi|525342942|ref|NM_001279377.1|	177.134	239.498	140.798	8.64135	2.19156	0	-2.48908		Fst2 FST2 protein [ Ceratitis capitata (Mediterranean fruit fly) ]		1
gi|807027766|ref|XM_012301631.1|	1578.58	1036.98	1254.18	127.095	196.397	166.899	-2.28819	FBgn0264078	PREDICTED: Ceratitis capitata glucose dehydrogenase [FAD, quinone] (LOC105664851), transcript variant X4, mRNA		2
gi|807027762|ref|XM_012301629.1|	1571.33	1036.98	1253.62	128.063	198.568	166.899	-2.27379	FBgn0264078	PREDICTED: Ceratitis capitata glucose dehydrogenase [FAD, quinone] (LOC105664851), transcript variant X4, mRNA		2
gi|807027764|ref|XM_012301630.1|	1571.33	1035.68	1252.83	128.063	198.568	168.025	-2.27202	FBgn0264078	PREDICTED: Ceratitis capitata glucose dehydrogenase [FAD, quinone] (LOC105664851), transcript variant X4, mRNA		2
gi|807027768|ref|XM_012301632.1|	1572.27	1035.68	1251.11	127.095	198.568	168.025	-2.27202	FBgn0264078	PREDICTED: Ceratitis capitata glucose dehydrogenase [FAD, quinone] (LOC105664851), transcript variant X4, mRNA		2
gi|807027760|ref|XM_012301628.1|	1572.27	1036.98	1254.93	128.063	203.493	169.11	-2.24164	FBgn0264078	PREDICTED: Ceratitis capitata glucose dehydrogenase [FAD, quinone] (LOC105664851), transcript variant X4, mRNA		2
gi|577731976|gb|GAMC01008929.1|	422.391	438.397	569.088	75.7428	66.9341	41.1174	-2.20809		TSA: Ceratitis capitata comp61537_c0_seq4 mRNA sequence	gene:POLX	3
gi|577725488|gb|GAMC01012173.1|	1471.22	984.885	1221.76	147.286	216.846	194.399	-2.08501		TSA: Ceratitis capitata comp63002_c1_seq7 mRNA sequence	gene:DHGL	4
gi|807022286|ref|XM_004521721.2|	6245.17	7924.33	10149.2	1278.84	1460.5	1423.79	-2.08127		PREDICTED: Ceratitis capitata CD109 antigen-like (LOC101456502), mRNA		5
gi|498962225|ref|XM_004524906.1|	249.263	228.23	383.278	27.9694	33.5766	41.1174	-2.02202		PREDICTED: Ceratitis capitata angiopoietin-4-like (LOC101449627), transcript variant X1, mRNA		6
gi|807027587|ref|XM_012301574.1|	235.021	222.066	380.63	27.1576	32.5441	41.1174	-1.98575		PREDICTED: Ceratitis capitata angiopoietin-4-like (LOC101449627), transcript variant X2, mRNA		6
gi|807027735|ref|XM_004525082.2|	183.879	161.871	223.746	22.6842	21.7905	27.8742	-1.9256		PREDICTED: Ceratitis capitata general odorant-binding protein 19d-like (LOC101448620), mRNA		7
gi|577725490|gb|GAMC01012172.1|	1409.14	945.512	1180.73	156.942	239.49	208.388	-1.89561		TSA: Ceratitis capitata comp63002_c1_seq12 mRNA sequence	gene:DHGL	4
gi|577725492|gb|GAMC01012171.1|	1405.23	945.512	1181.81	158.061	247.441	209.366	-1.85207		TSA: Ceratitis capitata comp63002_c1_seq10 mRNA sequence	gene:DHGL	4
gi|577747602|gb|GAMC01001116.1|	217.119	210.672	335.349	27.1576	34.739	45.5846	-1.81441		TSA: Ceratitis capitata comp52699_c0_seq1 mRNA sequence	gene:ANGP1	8
gi|577716718|gb|GAMC01016558.1|	5789.5	7147	8943.17	1494.31	1656.67	1658.68	-1.79109		TSA: Ceratitis capitata comp64629_c0_seq2 mRNA sequence	gene:CD109	9
gi|577716720|gb|GAMC01016557.1|	5739.33	7095.83	8880	1501.15	1665.53	1662.04	-1.7727		TSA: Ceratitis capitata comp64629_c0_seq1 mRNA sequence	gene:CD109	9
gi|577710638|gb|GAMC01019598.1|	622.179	627.731	593.615	172.083	90.6026	125.164	-1.6756		TSA: Ceratitis capitata comp65568_c0_seq3 mRNA sequence	gene: EAST	10
gi|577721890|gb|GAMC01013972.1|	1733.02	1220.45	912.527	278.141	73.516	250.378	-1.64515		TSA: Ceratitis capitata comp63720_c0_seq1 mRNA sequence	gene: GSOX3	11
gi|577737406|gb|GAMC01006214.1|	184.822	164.911	226.477	25.6477	28.5986	41.1174	-1.59718		TSA: Ceratitis capitata comp60005_c1_seq2 mRNA sequence	gene: PBP2	12
gi|577747060|gb|GAMC01001387.1|	131.597	103.596	132.635	20.3404	9.60282	21.7264	-1.5666		TSA: Ceratitis capitata comp53842_c0_seq1 mRNA sequence	gene: PSH	13
gi|807036948|ref|XM_004533223.2|	802.865	763.228	927.578	198.559	101.494	244.533	-1.56598		PREDICTED: Ceratitis capitata uncharacterized LOC101463373 (LOC101463373), mRNA		14	1
gi|807027559|ref|XM_004524890.2|	1992.38	1663.02	2453.77	491.482	495.872	548.5	-1.56582		PREDICTED: Ceratitis capitata protein vreteno (LOC101460373), transcript variant X1, mRNA		15
gi|807039018|ref|XM_004534499.2|	1549.86	1068.71	795.396	256.576	168.246	229.293	-1.55983		PREDICTED: Ceratitis capitata flavin-containing monooxygenase FMO GS-OX4-like (LOC101449907), mRNA		16
gi|577745296|gb|GAMC01002269.1|	228.157	779.795	161.556	41.6348	21.7905	32.8561	-1.5586	FBgn0267431	TSA: Ceratitis capitata comp56030_c0_seq1.2 mRNA sequence	gene: GAGY	17
gi|577745298|gb|GAMC01002268.1|	228.157	779.795	161.556	41.6348	21.7905	32.8561	-1.5586	FBgn0267431	TSA: Ceratitis capitata comp56030_c0_seq1.1 mRNA sequence	gene: POLY	18
gi|577741354|gb|GAMC01004240.1|	829.281	950.167	886.804	270.864	147.344	212.333	-1.5459	FBgn0039094	TSA: Ceratitis capitata comp58505_c0_seq1 mRNA sequence	gene: LTAA	19
gi|807027561|ref|XM_012301565.1|	1965.29	1634.77	2406.17	490.283	495.058	548.5	-1.5414	FBgn0263143	PREDICTED: Ceratitis capitata protein vreteno (LOC101460373), transcript variant X3, mRNA		15
gi|807027560|ref|XM_004524891.2|	1955.63	1630.12	2398.92	491.482	495.872	549.599	-1.53455		PREDICTED: Ceratitis capitata protein vreteno (LOC101460373), transcript variant X2, mRNA		15
gi|807028570|ref|XM_004525457.2|	283.779	200.238	294.28	41.6348	50.152	57.7796	-1.5016		PREDICTED: Ceratitis capitata pupal cuticle protein Edg-78E (LOC101449446), mRNA		20
gi|807036805|ref|XM_004533166.2|	783.863	912.692	845.993	269.678	142.884	207.211	-1.4725		PREDICTED: Ceratitis capitata probable low-specificity L-threonine aldolase 2 (Ltaa), mRNA		19
gi|577731918|gb|GAMC01008958.1|	2243.97	2315.89	1940.12	601.579	705.083	421.057	-1.43472		TSA: Ceratitis capitata comp61548_c0_seq4 mRNA sequence	gene: TSSP	21
gi|577731920|gb|GAMC01008957.1|	2317.6	2363.53	1994.06	624.519	730.491	436.604	-1.4242		TSA: Ceratitis capitata comp61548_c0_seq3 mRNA sequence	gene: TSSP	21
gi|577731922|gb|GAMC01008956.1|	2179.54	2240.72	1871.72	590.675	686.782	406.244	-1.42036		TSA: Ceratitis capitata comp61548_c0_seq2.2 mRNA sequence	gene: TSSP	21
gi|577731924|gb|GAMC01008955.1|	2179.54	2240.72	1871.72	590.675	686.782	406.244	-1.42036		TSA: Ceratitis capitata comp61548_c0_seq2.1 mRNA sequence	gene: YM9I	22
gi|577731926|gb|GAMC01008954.1|	2249.03	2300.71	1939.07	613.587	712.587	422.75	-1.41909		TSA: Ceratitis capitata comp61548_c0_seq1.2 mRNA sequence	gene: TSSP	21
gi|577731928|gb|GAMC01008953.1|	2249.03	2300.71	1939.07	613.587	712.587	422.75	-1.41909		TSA: Ceratitis capitata comp61548_c0_seq1.1 mRNA sequence	gene: YM9I	22
gi|807021554|ref|XM_012299758.1|	1826.75	2071.77	1919.82	573.716	382.768	675.051	-1.4098	FBgn0037231	PREDICTED: Ceratitis capitata uncharacterized LOC101457787 (LOC101457787), mRNA		23	2	9
gi|807028551|ref|XM_004525712.2|	2044.15	2077.86	1724.58	562.58	660.048	400.272	-1.35917		PREDICTED: Ceratitis capitata putative serine protease F56F10.1 (LOC101462043), mRNA		24
gi|577716940|gb|GAMC01016447.1|	178.347	112.478	152.645	22.6842	29.7449	33.9394	-1.29634		TSA: Ceratitis capitata comp64586_c3_seq28 mRNA sequence	gene: CUP7	25
gi|498999186|ref|XM_004533977.1|	171.851	88.9819	41.3275	6.29204	3.94577	2.40496	-1.22191		PREDICTED: Ceratitis capitata integumentary mucin A.1-like (LOC101453473), partial mRNA		26
gi|577717626|gb|GAMC01016104.1|	2576.39	2329.92	3108.72	990.917	913.887	981.196	-1.21695		TSA: Ceratitis capitata comp64482_c8_seq25.3 mRNA sequence		27	3
gi|577717628|gb|GAMC01016103.1|	2576.39	2329.92	3108.72	990.917	913.887	981.196	-1.21695		TSA: Ceratitis capitata comp64482_c8_seq25.2 mRNA sequence	gene: GRAU	28
gi|577717630|gb|GAMC01016102.1|	2576.39	2329.92	3108.72	990.917	913.887	981.196	-1.21695		TSA: Ceratitis capitata comp64482_c8_seq25.1 mRNA sequence	gene: TDRD1	29
gi|807041727|ref|XM_004536101.2|	91.1464	51.3048	82.8333	10.8845	0	4.17032	-1.20712		PREDICTED: Ceratitis capitata probable GPI-anchored adhesin-like protein PGA55 (LOC101453111), transcript variant X1, mRNA		30
gi|807041729|ref|XM_012306110.1|	91.1464	51.3048	82.8333	10.8845	0	4.17032	-1.20712		PREDICTED: Ceratitis capitata probable GPI-anchored adhesin-like protein PGA55 (LOC101453111), transcript variant X2, mRNA		30
gi|577717612|gb|GAMC01016111.1|	2599.94	2345.73	3137.39	1006.92	919.696	992.014	-1.20397		TSA: Ceratitis capitata comp64482_c8_seq43.3 mRNA sequence		31	4
gi|577717614|gb|GAMC01016110.1|	2599.94	2345.73	3137.39	1006.92	919.696	992.014	-1.20397		TSA: Ceratitis capitata comp64482_c8_seq43.2 mRNA sequence	gene: GRAU	28
gi|577717616|gb|GAMC01016109.1|	2599.94	2345.73	3137.39	1006.92	919.696	992.014	-1.20397		TSA: Ceratitis capitata comp64482_c8_seq43.1 mRNA sequence	gene: TDRD1	29
gi|577717618|gb|GAMC01016108.1|	2418.99	2146.19	2880.63	911.775	853.66	929.631	-1.18972		TSA: Ceratitis capitata comp64482_c8_seq31.4 mRNA sequence	gene: GRAU	28
gi|577717620|gb|GAMC01016107.1|	2418.99	2146.19	2880.63	911.775	853.66	929.631	-1.18972		TSA: Ceratitis capitata comp64482_c8_seq31.3 mRNA sequence	gene: GRAU	28
gi|577717622|gb|GAMC01016106.1|	2418.99	2146.19	2880.63	911.775	853.66	929.631	-1.18972		TSA: Ceratitis capitata comp64482_c8_seq31.2 mRNA sequence		32	5
gi|577717624|gb|GAMC01016105.1|	2418.99	2146.19	2880.63	911.775	853.66	929.631	-1.18972		TSA: Ceratitis capitata comp64482_c8_seq31.1 mRNA sequence		33	6
gi|577730486|gb|GAMC01009674.1|	643.321	439.481	619.806	182.739	47.0374	83.3826	-1.18038		TSA: Ceratitis capitata comp61897_c2_seq3 mRNA sequence		34	7
gi|577717638|gb|GAMC01016098.1|	2394.06	2121.66	2853.17	909.328	848.171	926.656	-1.17781		TSA: Ceratitis capitata comp64482_c8_seq15.5 mRNA sequence	gene: GRAU	28
gi|577717640|gb|GAMC01016097.1|	2394.06	2121.66	2853.17	909.328	848.171	926.656	-1.17781		TSA: Ceratitis capitata comp64482_c8_seq15.4 mRNA sequence		35	8
gi|577717642|gb|GAMC01016096.1|	2394.06	2121.66	2853.17	909.328	848.171	926.656	-1.17781		TSA: Ceratitis capitata comp64482_c8_seq15.3 mRNA sequence	gene: GRAU	28
gi|577717644|gb|GAMC01016095.1|	2394.06	2121.66	2853.17	909.328	848.171	926.656	-1.17781		TSA: Ceratitis capitata comp64482_c8_seq15.2 mRNA sequence		36	9
gi|577717646|gb|GAMC01016094.1|	2394.06	2121.66	2853.17	909.328	848.171	926.656	-1.17781		TSA: Ceratitis capitata comp64482_c8_seq15.1 mRNA sequence		37	10
gi|807029840|ref|XM_012302289.1|	317.704	162.892	247.758	63.294	28.5986	31.7753	-1.13471	FBgn0267430	PREDICTED: Ceratitis capitata uncharacterized LOC105664931 (LOC105664931), mRNA		38	11	8
gi|807016317|ref|XM_004518164.2|	410.816	399.933	388.045	169.33	153.823	144.627	-1.10782		PREDICTED: Ceratitis capitata F-box/LRR-repeat protein 7 (LOC101449491), transcript variant X1, mRNA		39
gi|807016318|ref|XM_012302745.1|	410.816	399.933	388.045	169.33	153.823	144.627	-1.10782	FBgn0038385	PREDICTED: Ceratitis capitata F-box/LRR-repeat protein 7 (LOC101449491), transcript variant X2, mRNA		39
gi|807039147|ref|XM_012305284.1|	75.5926	216.771	62.4419	18.4919	10.9716	15.4467	-1.09882	FBgn0002534	PREDICTED: Ceratitis capitata larval cuticle protein 4-like (LOC105665300), mRNA		40
gi|577742654|gb|GAMC01003590.1|	21.9551	24.2905	31.2288	0	0	0	-1.06885	FBgn0267429	TSA: Ceratitis capitata comp57879_c1_seq1 mRNA sequence	gene:POLX	3
gi|807042611|ref|XM_004536575.2|	3304.38	3250.21	2669.62	727.401	793.018	1291.42	-1.03627		PREDICTED: Ceratitis capitata signal transducer and transcription activator (LOC101458360), mRNA		41
gi|577728864|gb|GAMC01010485.1|	3385.89	3311.12	2718.88	737.646	801.375	1316.63	-1.03498		TSA: Ceratitis capitata comp62274_c0_seq2 mRNA sequence	gene: STAT	42
gi|577709130|gb|GAMC01020352.1|	213.438	390.421	727.667	95.2881	57.809	75.4325	-1.0178		TSA: Ceratitis capitata comp65751_c0_seq2 mRNA sequence	gene:POLX	3
gi|577728866|gb|GAMC01010484.1|	3045.31	3058.75	2421.78	648.508	714.178	1193.31	-1.00898		TSA: Ceratitis capitata comp62274_c0_seq1 mRNA sequence	gene: STAT	42
gi|577749266|gb|GAMC01000296.1|	59.154	168.566	103.954	12.7826	19.3363	19.0322	-1.0088	FBgn0020644	TSA: Ceratitis capitata comp39113_c0_seq1 mRNA sequence	gene: LCP5	43
gi|577735852|gb|GAMC01006991.1|	1004.73	1127.64	1075.85	316.42	256.331	489.47	-1.00818	FBgn0037231	TSA: Ceratitis capitata comp60505_c0_seq1 mRNA sequence	gene: EAST	10
gi|577745936|gb|GAMC01001949.1|	70.5504	203.555	59.031	19.3523	10.9716	16.841	-1.00597	FBgn0002534	TSA: Ceratitis capitata comp55449_c0_seq2 mRNA sequence	gene: LCP2	44
gi|807041731|ref|XM_012306111.1|	72.4297	38.3273	58.1325	9.12383	0	5.79443	-1.00197		PREDICTED: Ceratitis capitata probable GPI-anchored adhesin-like protein PGA55 (LOC101453111), transcript variant X3, mRNA		30
gi|807029668|ref|XM_004526100.2|	338.35	306.568	297.963	702.181	837.147	964.157	1.01099		PREDICTED: Ceratitis capitata uncharacterized LOC101453749 (LOC101453749), mRNA		45	12	7
gi|577719574|gb|GAMC01015130.1|	66.1193	58.121	66.8784	329.044	215.867	156.155	1.01977		TSA: Ceratitis capitata comp64149_c0_seq1 mRNA sequence	gene: ENV1	46
gi|807038722|ref|XM_004534316.2|	9.31468	15.2525	11.4764	60.1111	55.7764	53.9583	1.06899		PREDICTED: Ceratitis capitata cyclin-dependent kinase 20 (LOC101448476), mRNA		47
gi|577718448|gb|GAMC01015693.1|	25.8026	20.8464	27.3573	213.108	81.0988	184.664	1.09411		TSA: Ceratitis capitata comp64335_c0_seq7 mRNA sequence		48	13
gi|807039117|ref|XM_012305280.1|	142.914	88.9819	119.306	419.587	329.981	448.732	1.10317	FBgn0013771	PREDICTED: Ceratitis capitata probable cytochrome P450 6a21 (LOC101450385), mRNA		49
gi|807016235|ref|XM_004518288.2|	88.2627	92.7681	75.3798	273.576	271.927	224.438	1.11611		PREDICTED: Ceratitis capitata zinc finger protein 224-like (LOC101455200), mRNA		50
gi|577737494|gb|GAMC01006170.1|	212.516	144.469	252.008	793.671	569.768	662.108	1.1165	FBgn0267428	TSA: Ceratitis capitata comp59979_c0_seq1.2 mRNA sequence	gene: POLX	3
gi|577737496|gb|GAMC01006169.1|	212.516	144.469	252.008	793.671	569.768	662.108	1.1165	FBgn0267428	TSA: Ceratitis capitata comp59979_c0_seq1.1 mRNA sequence	gene: POLX	3
gi|577749410|gb|GAMC01000224.1|	9.31468	15.2525	11.4764	59.2905	56.7958	56.4894	1.11754	FBgn0038902	TSA: Ceratitis capitata comp38212_c0_seq1 mRNA sequence	gene: CDK20	51
gi|577713500|gb|GAMC01018167.1|	6429.58	4645.5	3503.21	14113	16873.4	23761	1.13179		TSA: Ceratitis capitata comp65137_c1_seq2 mRNA sequence	gene: SP24D	52
gi|807019324|ref|XM_012307495.1|	6416.83	4619.67	3490.67	14097.4	16842.8	23663.6	1.13305	FBgn0030778	PREDICTED: Ceratitis capitata serine protease SP24D-like (LOC105665572), mRNA		52
gi|807026567|ref|XM_004524266.2|	101.435	87.006	74.4872	270.864	283.213	248.354	1.14395		PREDICTED: Ceratitis capitata histone-lysine N-methyltransferase SETMAR (LOC101459896), transcript variant X1, mRNA		53
gi|807026568|ref|XM_004524267.2|	83.9967	69.096	63.2146	220.667	230.942	210.363	1.14737		PREDICTED: Ceratitis capitata histone-lysine N-methyltransferase SETMAR (LOC101459896), transcript variant X2, mRNA		53
gi|577749464|gb|GAMC01000197.1|	1.39323	0	3.35249	44.2189	32.5441	88.2222	1.16995		TSA: Ceratitis capitata comp36012_c0_seq1 mRNA sequence		54	14
gi|807027469|ref|XM_004524828.2|	759.985	602.167	1667.94	3872.33	6757.08	3986.83	1.20537		PREDICTED: Ceratitis capitata pancreatic lipase-related protein 2 (LOC101452111), mRNA		55
gi|577736730|gb|GAMC01006552.1|	71.487	52.8495	56.2585	396.894	250.984	192.221	1.21393	FBgn0034379	TSA: Ceratitis capitata comp60241_c0_seq4 mRNA sequence	gene: GRAU	28
gi|577744704|gb|GAMC01002565.1|	86.0756	93.8491	71.5504	292.467	284.227	247.434	1.23206		TSA: Ceratitis capitata comp56517_c1_seq1 mRNA sequence	gene: E4F1	56
gi|807015167|ref|XM_004517539.2|	2712.06	3328.67	2791.92	9677.75	8933.25	8498.58	1.34703		PREDICTED: Ceratitis capitata uncharacterized LOC101460643 (LOC101460643), mRNA		57	15	6
gi|577715176|gb|GAMC01017329.1|	385.045	316.822	1053.21	3117.58	2805.96	3133.47	1.3968		TSA: Ceratitis capitata comp64886_c1_seq11 mRNA sequence		58	16
gi|807038550|ref|XM_004534205.2|	1395.23	1994.94	1003.64	6688.33	5394.75	6610.58	1.42615		PREDICTED: Ceratitis capitata uncharacterized LOC101460811 (LOC101460811), mRNA		59	17	5
gi|577748362|gb|GAMC01000736.1|	37.6906	28.5174	41.3275	148.895	149.457	191.401	1.46152	FBgn0033981	TSA: Ceratitis capitata comp49866_c1_seq1 mRNA sequence	gene: C6A21	60
gi|577738502|gb|GAMC01005666.1|	13.0798	20.1282	19.4008	239.409	180.996	96.7979	1.54133		TSA: Ceratitis capitata comp59669_c4_seq4 mRNA sequence		61	18
gi|577732748|gb|GAMC01008543.1|	864.985	22.5437	9.26498	2565.22	2980.17	3022.48	1.54656		TSA: Ceratitis capitata comp61363_c0_seq1 mRNA sequence	gene: PHEX	62
gi|498961699|ref|XM_004524803.1|	94.4752	90.0202	97.6643	359.339	323.842	545.517	1.54707		PREDICTED: Ceratitis capitata uncharacterized LOC101462518 (LOC101462518), mRNA		63	19	4
gi|807024360|ref|XM_004522985.2|	862.737	22.5437	8.0781	2566.5	2985.22	3017.19	1.55095		PREDICTED: Ceratitis capitata metalloendopeptidase homolog PEX (LOC101457253), mRNA		64
gi|807041305|ref|XM_004535811.2|	42.3385	58.9848	66.8784	244.301	240.548	434.079	1.58448		PREDICTED: Ceratitis capitata chymotrypsin inhibitor-like (LOC101463557), mRNA		65
gi|577728480|gb|GAMC01010677.1|	46.5545	41.8063	54.5504	222.614	261.492	257.73	1.70238		TSA: Ceratitis capitata comp62376_c1_seq3.2 mRNA sequence		66	20
gi|577728482|gb|GAMC01010676.1|	46.5545	41.8063	54.5504	222.614	261.492	257.73	1.70238		TSA: Ceratitis capitata comp62376_c1_seq3.1 mRNA sequence	gene: RTJK	67
gi|807022678|ref|XM_004521967.2|	26.9882	33.121	49.1789	205.417	292.266	249.435	1.70419		PREDICTED: Ceratitis capitata uncharacterized LOC101455608 (LOC101455608), mRNA		68	21	3
gi|577714246|gb|GAMC01017794.1|	26.9882	33.121	49.1789	209.443	293.538	248.354	1.72973		TSA: Ceratitis capitata comp65028_c3_seq5 mRNA sequence		69	22
gi|577738506|gb|GAMC01005664.1|	2.6635	9.16667	6.90117	223.457	167.464	86.9324	1.87431		TSA: Ceratitis capitata comp59669_c1_seq1 mRNA sequence		70	23
gi|577714250|gb|GAMC01017792.1|	13.0798	20.1282	15.5369	128.063	193.82	166.899	1.88352		TSA: Ceratitis capitata comp65028_c3_seq3 mRNA sequence		71	24
gi|577714248|gb|GAMC01017793.1|	14.2345	20.8464	16.5638	159.917	238.419	200.64	2.13905		TSA: Ceratitis capitata comp65028_c3_seq4 mRNA sequence		72	25
gi|577722498|gb|GAMC01013668.1|	0	0	0	70.5199	119.824	182.563	2.17824		TSA: Ceratitis capitata comp63599_c0_seq1 mRNA sequence	gene: RDRP	73
gi|577738504|gb|GAMC01005665.1|	36.2931	49.8106	44.1402	906.917	540.057	305.003	2.21893		TSA: Ceratitis capitata comp59669_c4_seq3 mRNA sequence		74	26
gi|577715162|gb|GAMC01017336.1|	43.4987	52.8495	94.0294	1449.98	903.98	531.74	2.27458		TSA: Ceratitis capitata comp64888_c0_seq1 mRNA sequence	gene: REM1	75
gi|807022574|ref|XM_012300062.1|	51.5602	48.1362	52.0943	329.879	521.848	355.496	2.2789		PREDICTED: Ceratitis capitata uncharacterized LOC105664651 (LOC105664651), mRNA		76	27	2
gi|577739344|gb|GAMC01005245.1|	46.5545	42.5131	50.6306	323.069	499.405	349.049	2.28013		TSA: Ceratitis capitata comp59339_c0_seq1 mRNA sequence		77	28
gi|577715160|gb|GAMC01017337.1|	49.1045	57.3879	102.925	1550.98	973.417	585.551	2.30047		TSA: Ceratitis capitata comp64888_c0_seq2 mRNA sequence	gene: REM1	75
gi|807019326|ref|XM_012307496.1|	752.368	264.613	284.682	4160.42	6773.25	10773.3	2.43629	FBgn0085487	PREDICTED: Ceratitis capitata serine protease SP24D-like (LOC105665573), mRNA		79
gi|577742538|gb|GAMC01003648.1|	752.368	264.613	284.682	4161.58	6776.08	10773.3	2.43669	FBgn0085487	TSA: Ceratitis capitata comp57916_c0_seq1 mRNA sequence	gene: SP24D	52
gi|807042326|ref|XM_012306292.1|	80.8422	96.9504	137.746	2737.97	1647.93	934.495	2.59714	FBgn0260658	PREDICTED: Ceratitis capitata uncharacterized LOC101451897 (LOC101451897), mRNA		79	29	1
gi|577728274|gb|GAMC01010780.1|	0	0	0	129.648	220.885	241.571	2.90351		TSA: Ceratitis capitata comp62422_c0_seq1 mRNA sequence		80	30
gi|498925909|ref|XM_004517721.1|	94.4752	48.1362	25.4917	1880.64	1247.48	1626.1	3.46886		PREDICTED: Ceratitis capitata trypsin-7 (LOC101458784), mRNA		81
gi|577741672|gb|GAMC01004081.1|	111.623	56.8571	31.2288	2193.52	1473.29	1915.82	3.504	FBgn0085487	TSA: Ceratitis capitata comp58365_c0_seq2 mRNA sequence	gene: TRYP7	82
gi|498926346|ref|XM_004517825.1|	1.39323	1.95048	6.90117	11093.2	788.202	17833.9	4.90897		PREDICTED: Ceratitis capitata trypsin alpha-like (LOC101462080), mRNA		83
gi|577742368|gb|GAMC01003733.1|	5.47992	3.49052	12.5547	21816.2	1520.67	32261.8	5.56454	FBgn0010359	TSA: Ceratitis capitata comp58018_c0_seq1 mRNA sequence	gene: TRYP	84

## Sheet: Table S3b RNAseq DE HT (Redux)
Table S3b. Differentially expressed (DE) transcripts (dataset with duplicate entries removed) found in Head/Thorax tissue taken from sexually mature males after 60 generations of experimental evolution on one of two dietary treatments: ASG (AG) or Starch (SG)(see text). Dataset as described in Table S2a, but where multiple transcripts were present in the NCBI set used to map RNAseq read to, all r…
C.cap gene id	Treatment/Replicate/Tissue						Treatment level DE	D.mel homologue Gene ID	D.mel homologue Gene name	Annotation	Duplicates
	AG1MHT	AG2MHT	AG3MHT	SG1MHT	SG2MHT	SG3MHT
gi|577749646|gb|GAMC01000106.1|	571.981	820.794	521.58	8.64135	10.9716	2.40496	-4.12815			Fst2 FST2 protein [ Ceratitis capitata (Mediterranean fruit fly) ]	gi|3777609|gb|AF097529.1|, gi|28193100|emb|AJ539384.1|, gi|525342942|ref|NM_001279377.1|
gi|807027766|ref|XM_012301631.1|	1578.58	1036.98	1254.18	127.095	196.397	166.899	-2.28819	FBgn0264078	Flo2	PREDICTED: Ceratitis capitata glucose dehydrogenase [FAD, quinone] (LOC105664851), transcript variant X4, mRNA	gi|807027760|ref|XM_012301628.1|, gi|807027762|ref|XM_012301629.1|, gi|807027764|ref|XM_012301630.1|, gi|807027768|ref|XM_012301632.1|
gi|577731976|gb|GAMC01008929.1|	422.391	438.397	569.088	75.7428	66.9341	41.1174	-2.20809			TSA: Ceratitis capitata comp61537_c0_seq4 mRNA sequence
gi|577725488|gb|GAMC01012173.1|	1471.22	984.885	1221.76	147.286	216.846	194.399	-2.08501			TSA: Ceratitis capitata comp63002_c1_seq7 mRNA sequence	gi|577725490|gb|GAMC01012172.1|, gi|577725492|gb|GAMC01012171.1|
gi|807022286|ref|XM_004521721.2|	6245.17	7924.33	10149.2	1278.84	1460.5	1423.79	-2.08127			PREDICTED: Ceratitis capitata CD109 antigen-like (LOC101456502), mRNA
gi|498962225|ref|XM_004524906.1|	249.263	228.23	383.278	27.9694	33.5766	41.1174	-2.02202			PREDICTED: Ceratitis capitata angiopoietin-4-like (LOC101449627), transcript variant X1, mRNA	gi|807027587|ref|XM_012301574.1|, gi|577747602|gb|GAMC01001116.1|
gi|807027735|ref|XM_004525082.2|	183.879	161.871	223.746	22.6842	21.7905	27.8742	-1.9256			PREDICTED: Ceratitis capitata general odorant-binding protein 19d-like (LOC101448620), mRNA
gi|577716718|gb|GAMC01016558.1|	5789.5	7147	8943.17	1494.31	1656.67	1658.68	-1.79109			TSA: Ceratitis capitata comp64629_c0_seq2 mRNA sequence	gi|577716720|gb|GAMC01016557.1|
gi|577710638|gb|GAMC01019598.1|	622.179	627.731	593.615	172.083	90.6026	125.164	-1.6756			TSA: Ceratitis capitata comp65568_c0_seq3 mRNA sequence
gi|577721890|gb|GAMC01013972.1|	1733.02	1220.45	912.527	278.141	73.516	250.378	-1.64515			TSA: Ceratitis capitata comp63720_c0_seq1 mRNA sequence
gi|577737406|gb|GAMC01006214.1|	184.822	164.911	226.477	25.6477	28.5986	41.1174	-1.59718			TSA: Ceratitis capitata comp60005_c1_seq2 mRNA sequence
gi|577747060|gb|GAMC01001387.1|	131.597	103.596	132.635	20.3404	9.60282	21.7264	-1.5666			TSA: Ceratitis capitata comp53842_c0_seq1 mRNA sequence
gi|807036948|ref|XM_004533223.2|	802.865	763.228	927.578	198.559	101.494	244.533	-1.56598			PREDICTED: Ceratitis capitata uncharacterized LOC101463373 (LOC101463373), mRNA
gi|807027559|ref|XM_004524890.2|	1992.38	1663.02	2453.77	491.482	495.872	548.5	-1.56582	FBgn0263143	vret	PREDICTED: Ceratitis capitata protein vreteno (LOC101460373), transcript variant X1, mRNA	gi|807027560|ref|XM_004524891.2|, gi|807027561|ref|XM_012301565.1|
gi|807039018|ref|XM_004534499.2|	1549.86	1068.71	795.396	256.576	168.246	229.293	-1.55983			PREDICTED: Ceratitis capitata flavin-containing monooxygenase FMO GS-OX4-like (LOC101449907), mRNA
gi|577745296|gb|GAMC01002269.1|	228.157	779.795	161.556	41.6348	21.7905	32.8561	-1.5586	FBgn0267431	Myo81F	TSA: Ceratitis capitata comp56030_c0_seq1.2 mRNA sequence	gi|577745298|gb|GAMC01002268.1|
gi|577741354|gb|GAMC01004240.1|	829.281	950.167	886.804	270.864	147.344	212.333	-1.5459	FBgn0039094	CG10184	TSA: Ceratitis capitata comp58505_c0_seq1 mRNA sequence
gi|807028570|ref|XM_004525457.2|	283.779	200.238	294.28	41.6348	50.152	57.7796	-1.5016			PREDICTED: Ceratitis capitata pupal cuticle protein Edg-78E (LOC101449446), mRNA
gi|807036805|ref|XM_004533166.2|	783.863	912.692	845.993	269.678	142.884	207.211	-1.4725			PREDICTED: Ceratitis capitata probable low-specificity L-threonine aldolase 2 (Ltaa), mRNA
gi|577731918|gb|GAMC01008958.1|	2243.97	2315.89	1940.12	601.579	705.083	421.057	-1.43472			TSA: Ceratitis capitata comp61548_c0_seq4 mRNA sequence	gi|577731920|gb|GAMC01008957.1|, gi|577731922|gb|GAMC01008956.1|, gi|577731924|gb|GAMC01008955.1|, gi|577731926|gb|GAMC01008954.1|, gi|577731928|gb|GAMC01008953.1|
gi|807021554|ref|XM_012299758.1|	1826.75	2071.77	1919.82	573.716	382.768	675.051	-1.4098	FBgn0037231	Vps24	PREDICTED: Ceratitis capitata uncharacterized LOC101457787 (LOC101457787), mRNA	gi|577735852|gb|GAMC01006991.1|
gi|577717616|gb|GAMC01016109.1|	2599.94	2345.73	3137.39	1006.92	919.696	992.014	-1.20397			TSA: Ceratitis capitata comp64482_c8_seq43.1 mRNA sequence	gi|577717646|gb|GAMC01016094.1|, gi|577717644|gb|GAMC01016095.1|, gi|577717642|gb|GAMC01016096.1|, gi|577717640|gb|GAMC01016097.1|, gi|577717638|gb|GAMC01016098.1|, gi|577717630|gb|GAMC01016102.1|, gi|577717628|gb|GAMC01016103.1|, gi|577717626|gb|GAMC01016104.1|, gi|577717624|gb|GAMC01016105.1|, gi|577717622|gb|GAMC01016106.1|, gi|577717620|gb|GAMC01016107.1|, gi|577717618|gb|GAMC01016108.1|, gi|…
gi|577730486|gb|GAMC01009674.1|	643.321	439.481	619.806	182.739	47.0374	83.3826	-1.18038			TSA: Ceratitis capitata comp61897_c2_seq3 mRNA sequence
gi|807029840|ref|XM_012302289.1|	317.704	162.892	247.758	63.294	28.5986	31.7753	-1.13471	FBgn0267430	Pzl	PREDICTED: Ceratitis capitata uncharacterized LOC105664931 (LOC105664931), mRNA
gi|807016318|ref|XM_012302745.1|	410.816	399.933	388.045	169.33	153.823	144.627	-1.10782	FBgn0038385	Fbxl7	PREDICTED: Ceratitis capitata F-box/LRR-repeat protein 7 (LOC101449491), transcript variant X2, mRNA	gi|807016317|ref|XM_004518164.2|
gi|807039147|ref|XM_012305284.1|	75.5926	216.771	62.4419	18.4919	10.9716	15.4467	-1.09882	FBgn0002534	Lcp3	PREDICTED: Ceratitis capitata larval cuticle protein 4-like (LOC105665300), mRNA	gi|577745936|gb|GAMC01001949.1|
gi|577742654|gb|GAMC01003590.1|	21.9551	24.2905	31.2288	0	0	0	-1.06885	FBgn0267429	CG45782	TSA: Ceratitis capitata comp57879_c1_seq1 mRNA sequence
gi|807042611|ref|XM_004536575.2|	3304.38	3250.21	2669.62	727.401	793.018	1291.42	-1.03627			PREDICTED: Ceratitis capitata signal transducer and transcription activator (LOC101458360), mRNA	gi|577728864|gb|GAMC01010485.1|, gi|577728866|gb|GAMC01010484.1|
gi|577709130|gb|GAMC01020352.1|	213.438	390.421	727.667	95.2881	57.809	75.4325	-1.0178			TSA: Ceratitis capitata comp65751_c0_seq2 mRNA sequence
gi|577749266|gb|GAMC01000296.1|	59.154	168.566	103.954	12.7826	19.3363	19.0322	-1.0088	FBgn0020644	Lcp65Ab1	TSA: Ceratitis capitata comp39113_c0_seq1 mRNA sequence
gi|577735852|gb|GAMC01006991.1|	1004.73	1127.64	1075.85	316.42	256.331	489.47	-1.00818	FBgn0037231	Vps24	TSA: Ceratitis capitata comp60505_c0_seq1 mRNA sequence
gi|807029668|ref|XM_004526100.2|	338.35	306.568	297.963	702.181	837.147	964.157	1.01099			PREDICTED: Ceratitis capitata uncharacterized LOC101453749 (LOC101453749), mRNA
gi|577719574|gb|GAMC01015130.1|	66.1193	58.121	66.8784	329.044	215.867	156.155	1.01977			TSA: Ceratitis capitata comp64149_c0_seq1 mRNA sequence
gi|577718448|gb|GAMC01015693.1|	25.8026	20.8464	27.3573	213.108	81.0988	184.664	1.09411			TSA: Ceratitis capitata comp64335_c0_seq7 mRNA sequence
gi|807039117|ref|XM_012305280.1|	142.914	88.9819	119.306	419.587	329.981	448.732	1.10317	FBgn0013771	Cyp6a9	PREDICTED: Ceratitis capitata probable cytochrome P450 6a21 (LOC101450385), mRNA
gi|807016235|ref|XM_004518288.2|	88.2627	92.7681	75.3798	273.576	271.927	224.438	1.11611			PREDICTED: Ceratitis capitata zinc finger protein 224-like (LOC101455200), mRNA
gi|577737494|gb|GAMC01006170.1|	212.516	144.469	252.008	793.671	569.768	662.108	1.1165	FBgn0267428	CG45781	TSA: Ceratitis capitata comp59979_c0_seq1.2 mRNA sequence	gi|577737496|gb|GAMC01006169.1|
gi|577749410|gb|GAMC01000224.1|	9.31468	15.2525	11.4764	59.2905	56.7958	56.4894	1.11754	FBgn0038902	CG6800	TSA: Ceratitis capitata comp38212_c0_seq1 mRNA sequence	gi|807038722|ref|XM_004534316.2|	PREDICTED: Ceratitis capitata cyclin-dependent kinase 20 (LOC101448476), mRNA
gi|807019324|ref|XM_012307495.1|	6416.83	4619.67	3490.67	14097.4	16842.8	23663.6	1.13305	FBgn0030778	CG4678	PREDICTED: Ceratitis capitata serine protease SP24D-like (LOC105665572), mRNA	gi|577713500|gb|GAMC01018167.1|
gi|807026568|ref|XM_004524267.2|	83.9967	69.096	63.2146	220.667	230.942	210.363	1.14737			PREDICTED: Ceratitis capitata histone-lysine N-methyltransferase SETMAR (LOC101459896), transcript variant X2, mRNA	gi|807026567|ref|XM_004524266.2|
gi|577749464|gb|GAMC01000197.1|	1.39323	0	3.35249	44.2189	32.5441	88.2222	1.16995			TSA: Ceratitis capitata comp36012_c0_seq1 mRNA sequence
gi|807027469|ref|XM_004524828.2|	759.985	602.167	1667.94	3872.33	6757.08	3986.83	1.20537			PREDICTED: Ceratitis capitata pancreatic lipase-related protein 2 (LOC101452111), mRNA
gi|577736730|gb|GAMC01006552.1|	71.487	52.8495	56.2585	396.894	250.984	192.221	1.21393	FBgn0034379	CG15073	TSA: Ceratitis capitata comp60241_c0_seq4 mRNA sequence
gi|577744704|gb|GAMC01002565.1|	86.0756	93.8491	71.5504	292.467	284.227	247.434	1.23206			TSA: Ceratitis capitata comp56517_c1_seq1 mRNA sequence
gi|807015167|ref|XM_004517539.2|	2712.06	3328.67	2791.92	9677.75	8933.25	8498.58	1.34703			PREDICTED: Ceratitis capitata uncharacterized LOC101460643 (LOC101460643), mRNA
gi|577715176|gb|GAMC01017329.1|	385.045	316.822	1053.21	3117.58	2805.96	3133.47	1.3968			TSA: Ceratitis capitata comp64886_c1_seq11 mRNA sequence
gi|807038550|ref|XM_004534205.2|	1395.23	1994.94	1003.64	6688.33	5394.75	6610.58	1.42615			PREDICTED: Ceratitis capitata uncharacterized LOC101460811 (LOC101460811), mRNA
gi|577748362|gb|GAMC01000736.1|	37.6906	28.5174	41.3275	148.895	149.457	191.401	1.46152	FBgn0033981	Cyp6a21	TSA: Ceratitis capitata comp49866_c1_seq1 mRNA sequence
gi|577738502|gb|GAMC01005666.1|	13.0798	20.1282	19.4008	239.409	180.996	96.7979	1.54133			TSA: Ceratitis capitata comp59669_c4_seq4 mRNA sequence
gi|498961699|ref|XM_004524803.1|	94.4752	90.0202	97.6643	359.339	323.842	545.517	1.54707			PREDICTED: Ceratitis capitata uncharacterized LOC101462518 (LOC101462518), mRNA
gi|807024360|ref|XM_004522985.2|	862.737	22.5437	8.0781	2566.5	2985.22	3017.19	1.55095			PREDICTED: Ceratitis capitata metalloendopeptidase homolog PEX (LOC101457253), mRNA	gi|577732748|gb|GAMC01008543.1|
gi|807041305|ref|XM_004535811.2|	42.3385	58.9848	66.8784	244.301	240.548	434.079	1.58448			PREDICTED: Ceratitis capitata chymotrypsin inhibitor-like (LOC101463557), mRNA
gi|577728480|gb|GAMC01010677.1|	46.5545	41.8063	54.5504	222.614	261.492	257.73	1.70238			TSA: Ceratitis capitata comp62376_c1_seq3.2 mRNA sequence	gi|577728482|gb|GAMC01010676.1|
gi|577714248|gb|GAMC01017793.1|	14.2345	20.8464	16.5638	159.917	238.419	200.64	2.13905			TSA: Ceratitis capitata comp65028_c3_seq4 mRNA sequence	gi|807022678|ref|XM_004521967.2|, gi|577714246|gb|GAMC01017794.1|, gi|577714250|gb|GAMC01017792.1|
gi|577722498|gb|GAMC01013668.1|	0	0	0	70.5199	119.824	182.563	2.17824			TSA: Ceratitis capitata comp63599_c0_seq1 mRNA sequence
gi|577738504|gb|GAMC01005665.1|	36.2931	49.8106	44.1402	906.917	540.057	305.003	2.21893			TSA: Ceratitis capitata comp59669_c4_seq3 mRNA sequence
gi|807022574|ref|XM_012300062.1|	51.5602	48.1362	52.0943	329.879	521.848	355.496	2.2789			PREDICTED: Ceratitis capitata uncharacterized LOC105664651 (LOC105664651), mRNA
gi|577739344|gb|GAMC01005245.1|	46.5545	42.5131	50.6306	323.069	499.405	349.049	2.28013			TSA: Ceratitis capitata comp59339_c0_seq1 mRNA sequence
gi|577715160|gb|GAMC01017337.1|	49.1045	57.3879	102.925	1550.98	973.417	585.551	2.30047			TSA: Ceratitis capitata comp64888_c0_seq2 mRNA sequence	gi|577715162|gb|GAMC01017336.1|
gi|807019326|ref|XM_012307496.1|	752.368	264.613	284.682	4160.42	6773.25	10773.3	2.43629	FBgn0085487	CG34458	PREDICTED: Ceratitis capitata serine protease SP24D-like (LOC105665573), mRNA	gi|577741672|gb|GAMC01004081.1|, gi|577742538|gb|GAMC01003648.1|
gi|807042326|ref|XM_012306292.1|	80.8422	96.9504	137.746	2737.97	1647.93	934.495	2.59714	FBgn0260658	CG42541	PREDICTED: Ceratitis capitata uncharacterized LOC101451897 (LOC101451897), mRNA
gi|577728274|gb|GAMC01010780.1|	0	0	0	129.648	220.885	241.571	2.90351			TSA: Ceratitis capitata comp62422_c0_seq1 mRNA sequence
gi|498925909|ref|XM_004517721.1|	94.4752	48.1362	25.4917	1880.64	1247.48	1626.1	3.46886			PREDICTED: Ceratitis capitata trypsin-7 (LOC101458784), mRNA
gi|498926346|ref|XM_004517825.1|	1.39323	1.95048	6.90117	11093.2	788.202	17833.9	4.90897			PREDICTED: Ceratitis capitata trypsin alpha-like (LOC101462080), mRNA
gi|577742368|gb|GAMC01003733.1|	5.47992	3.49052	12.5547	21816.2	1520.67	32261.8	5.56454	FBgn0010359	γTry	TSA: Ceratitis capitata comp58018_c0_seq1 mRNA sequence

## Sheet:  Table S3c. RNAseq DE Ab (full)
Table S3c. Differentially expressed (DE) transcripts (full dataset) found in Abdominal tissue taken from sexually mature males after 60 generations of experimental evolution on one of two dietary treatments: ASG (AG) or Starch (SG)(see text). Flies were reared for two generations on a common garden diet prior to flash freezing at 7 days post eclosion and subsequent RNA extraction. Transcripts are…
C.cap gene id	Treatment/Replicate/Sex/Tissue						Treatment level DE	D.mel homologue	Annotation
	AG1MAb	AG2MAb	AG3MAb	SG1MAb	SG2MAb	SG3MAb
gi|89277021|gb|DQ406816.1|	3181.39	5073.58	6340.5	3.42105	6.06541	2.51282	-6.94042		Ceratitis capitata clone 28b mRNA sequence		1
gi|577745296|gb|GAMC01002269.1|	615.697	1185.77	506.04	46.3213	18.2937	49.2802	-2.92466	FBgn0267431	TSA: Ceratitis capitata comp56030_c0_seq1.2 mRNA sequence	gene: GAGY	2
gi|577745298|gb|GAMC01002268.1|	615.697	1185.77	506.04	46.3213	18.2937	49.2802	-2.92466	FBgn0267431	TSA: Ceratitis capitata comp56030_c0_seq1.1 mRNA sequence	gene: POLY	3
gi|498989317|ref|XM_004531521.1|	183.207	140.917	213.311	5.70691	2.81207	6.49613	-2.60246		PREDICTED: Ceratitis capitata uncharacterized LOC101460328 (LOC101460328), mRNA		4	1
gi|577721890|gb|GAMC01013972.1|	1844	1105.76	1917.67	170.552	91.8988	158.581	-2.56264		TSA: Ceratitis capitata comp63720_c0_seq1 mRNA sequence	gene:GSOX3	5
gi|807039018|ref|XM_004534499.2|	1640.14	980.111	1669.86	157.59	88.5304	142.343	-2.49354		PREDICTED: Ceratitis capitata flavin-containing monooxygenase FMO GS-OX4-like (LOC101449907), mRNA		6
gi|577730892|gb|GAMC01009471.1|	186.841	205.703	235.111	17.7272	30.6104	18.5312	-2.03102		TSA: Ceratitis capitata comp61786_c4_seq1 mRNA sequence		7	2
gi|498999821|ref|XM_004534136.1|	106.718	115.036	118.282	11.3808	10.7703	7.30208	-2.01367		PREDICTED: Ceratitis capitata odorant receptor 67a-like (LOC101450382), mRNA		8
gi|807037195|ref|XM_012304714.1|	1613.08	2303.33	1961.39	359.057	333.143	390.497	-1.99216		PREDICTED: Ceratitis capitata uncharacterized LOC101459550 (LOC101459550), mRNA		9		1
gi|577708802|gb|GAMC01020516.1|	337.403	539.309	521.745	70.8578	65.3986	35.8981	-1.97587		TSA: Ceratitis capitata comp65788_c0_seq1.2 mRNA sequence	gene: Y1R1	10
gi|577708804|gb|GAMC01020515.1|	337.403	539.309	521.745	70.8578	65.3986	35.8981	-1.97587		TSA: Ceratitis capitata comp65788_c0_seq1.1 mRNA sequence	gene: Y2R2	11
gi|577708794|gb|GAMC01020520.1|	350.105	561.09	549.125	73.977	74.1258	35.8981	-1.97527		TSA: Ceratitis capitata comp65788_c0_seq4.2 mRNA sequence	gene: Y1R1	10
gi|577708796|gb|GAMC01020519.1|	350.105	561.09	549.125	73.977	74.1258	35.8981	-1.97527		TSA: Ceratitis capitata comp65788_c0_seq4.1 mRNA sequence	gene: Y2R2	11
gi|577708798|gb|GAMC01020518.1|	351.048	569.806	554.613	72.8902	75.3259	36.9786	-1.96066		TSA: Ceratitis capitata comp65788_c0_seq3.2 mRNA sequence	gene: Y1R1	10
gi|577708800|gb|GAMC01020517.1|	351.048	569.806	554.613	72.8902	75.3259	36.9786	-1.96066		TSA: Ceratitis capitata comp65788_c0_seq3.1 mRNA sequence	gene: Y2R2	11
gi|577747440|gb|GAMC01001197.1|	107.844	81.8774	122.707	6.5085	6.97917	8.07115	-1.85967		TSA: Ceratitis capitata comp53187_c0_seq1 mRNA sequence		12	3
gi|577743174|gb|GAMC01003330.1|	102.46	71.5189	75.0433	2.00524	6.06541	1.84298	-1.81193	FBgn0038003	TSA: Ceratitis capitata comp57600_c0_seq1 mRNA sequence	gene: DERF3	13
gi|807043356|ref|XM_012306593.1|	101.203	70.5114	76.0074	1.30634	6.06541	2.51282	-1.79596	FBgn0038003	PREDICTED: Ceratitis capitata chymotrypsin-1-like (LOC101455653), mRNA		14		2
gi|807027358|ref|XM_004524792.2|	120.966	81.8774	128.351	5.70691	9.72262	6.49613	-1.7772		PREDICTED: Ceratitis capitata uncharacterized LOC101459393 (LOC101459393), mRNA		15	4
gi|577719498|gb|GAMC01015168.1|	5462.42	5930.83	6423.67	1659.49	1660.63	1232.07	-1.70581		TSA: Ceratitis capitata comp64163_c2_seq1 mRNA sequence	gene: FNIP2	16
gi|807029687|ref|XM_004526110.2|	5406.92	5829.79	6358.42	1644.19	1637.06	1211.86	-1.70531		PREDICTED: Ceratitis capitata uncharacterized LOC101455218 (LOC101455218), transcript variant X1, mRNA		17	5
gi|577719496|gb|GAMC01015169.1|	5530.25	5976.17	6519.83	1685.45	1673.85	1239.43	-1.7024		TSA: Ceratitis capitata comp64163_c2_seq2 mRNA sequence	gene: FNIP2	18
gi|577719490|gb|GAMC01015172.1|	5464.92	5933.25	6432.08	1666.04	1663.61	1234.03	-1.70183		TSA: Ceratitis capitata comp64163_c2_seq7 mRNA sequence	gene: FNIP2	18
gi|807044449|ref|XM_004537673.2|	957.062	981.655	1068.65	210.929	264.145	287.508	-1.66783		PREDICTED: Ceratitis capitata receptor-type guanylate cyclase Gyc76C (LOC101455769), transcript variant X1, mRNA		19
gi|577714846|gb|GAMC01017494.1|	1024.25	2103.67	1075.58	202.375	308.812	54.5043	-1.66713		TSA: Ceratitis capitata comp64933_c1_seq3 mRNA sequence	gene: TRYP	20
gi|577742182|gb|GAMC01003826.1|	1231.94	2263.38	989.597	98.1987	288.57	301.023	-1.65303		TSA: Ceratitis capitata comp58112_c0_seq1 mRNA sequence		21	6
gi|498934682|ref|XM_004519880.1|	1239	2276.94	989.597	99.0495	292.345	303.608	-1.64146		PREDICTED: Ceratitis capitata hypothetical protein (LOC101459751), mRNA		22		3
gi|577713754|gb|GAMC01018040.1|	983.632	1026.16	1051.32	234.442	273.935	301.949	-1.64032		TSA: Ceratitis capitata comp65101_c1_seq4 mRNA sequence	gene: GCY3E	23
gi|807022286|ref|XM_004521721.2|	3594.58	4298.67	8885.92	872.694	1178.6	618.452	-1.59247		PREDICTED: Ceratitis capitata CD109 antigen-like (LOC101456502), mRNA		24
gi|577713752|gb|GAMC01018041.1|	719.833	770	796.521	167.089	200.606	225.759	-1.58996		TSA: Ceratitis capitata comp65101_c1_seq5 mRNA sequence	gene: GCY	25
gi|807040241|ref|XM_004535176.2|	151.642	266.233	204.746	37.7189	19.4681	36.9786	-1.57229		PREDICTED: Ceratitis capitata uncharacterized LOC101449732 (LOC101449732), mRNA		26		4
gi|807029688|ref|XM_004526111.2|	4809.71	5291.71	5799.5	1604.15	1601.49	1194.93	-1.57225		PREDICTED: Ceratitis capitata uncharacterized LOC101455218 (LOC101455218), transcript variant X2, mRNA		27		5
gi|577719492|gb|GAMC01015171.1|	4864.67	5395.97	5943.58	1641.42	1635.45	1216.77	-1.55584		TSA: Ceratitis capitata comp64163_c2_seq4 mRNA sequence	gene: FNIP2	18
gi|577747538|gb|GAMC01001148.1|	90.9593	105.746	72.79	7.20466	11.7546	5.59722	-1.54701	FBgn0003114	TSA: Ceratitis capitata comp52936_c0_seq1 mRNA sequence	gene: PLU	28
gi|577747824|gb|GAMC01001005.1|	155.729	279.91	206.816	40.5463	19.4681	39.25	-1.53724		TSA: Ceratitis capitata comp51319_c0_seq1 mRNA sequence		29	7
gi|577737872|gb|GAMC01005981.1|	83.424	177.201	129.47	12.1755	7.94465	15.7017	-1.53451	FBgn0052808	TSA: Ceratitis capitata comp59887_c1_seq3 mRNA sequence	gene: TRYP	20
gi|807024005|ref|XM_004522767.2|	88.9667	102.495	71.6528	8.0999	11.7546	6.49613	-1.52921		PREDICTED: Ceratitis capitata DNA replication inhibitor plutonium (LOC101450889), mRNA		30
gi|577746370|gb|GAMC01001732.1|	489.475	557.714	682.672	114.46	153.919	159.642	-1.50389	FBgn0029580	TSA: Ceratitis capitata comp54702_c0_seq1 mRNA sequence	gene: TRY3	31
gi|807041857|ref|XM_012306151.1|	81.7153	91.8047	94.4214	10.652	16.2642	11.4771	-1.48792		PREDICTED: Ceratitis capitata coiled-coil domain-containing protein CG32809 (LOC105665382), mRNA		32
gi|577737868|gb|GAMC01005983.1|	77.6985	172.728	127.121	12.1755	7.94465	15.7017	-1.45235	FBgn0029580	TSA: Ceratitis capitata comp59887_c1_seq6 mRNA sequence	gene: TRYP	20
gi|577728866|gb|GAMC01010484.1|	2597.21	2604.87	2399.61	690.222	689.921	870.333	-1.44236		TSA: Ceratitis capitata comp62274_c0_seq1 mRNA sequence	gene: STAT	33
gi|807022501|ref|XM_004521842.2|	249.715	257.914	254.637	80.3759	42.1612	53.1383	-1.42602		PREDICTED: Ceratitis capitata TNF receptor-associated factor 4 (LOC101460778), transcript variant X2, mRNA		34
gi|807022500|ref|XM_004521841.2|	249.715	259.925	254.637	81.4981	43.2446	53.1383	-1.40998		PREDICTED: Ceratitis capitata TNF receptor-associated factor 4 (LOC101460778), transcript variant X1, mRNA		34
gi|577728864|gb|GAMC01010485.1|	2851.98	2828.67	2609.83	795.962	784.453	969.702	-1.4099		TSA: Ceratitis capitata comp62274_c0_seq2 mRNA sequence	gene: STAT	33
gi|807042611|ref|XM_004536575.2|	2763	2791.88	2567.92	792.685	782.963	961.701	-1.39844		PREDICTED: Ceratitis capitata signal transducer and transcription activator (LOC101458360), mRNA		35
gi|577714774|gb|GAMC01017530.1|	256.84	267.062	261.895	85.7287	43.2446	59.1968	-1.38868		TSA: Ceratitis capitata comp64942_c0_seq2 mRNA sequence	gene: TRAF4	36
gi|498996750|ref|XM_004533375.1|	187.611	161.077	142.966	43.4279	28.3426	33.8263	-1.36138		PREDICTED: Ceratitis capitata uncharacterized LOC101458476 (LOC101458476), mRNA		37		6
gi|807044730|ref|XM_004537837.2|	496.9	551.386	688.327	123.479	184.654	181.888	-1.3367		PREDICTED: Ceratitis capitata chymotrypsin-1-like (LOC101453897), mRNA		38
gi|807044731|ref|XM_004537838.2|	496.9	551.386	688.327	123.479	184.654	181.888	-1.3367		PREDICTED: Ceratitis capitata chymotrypsin-1-like (LOC101454073), mRNA		38
gi|577710638|gb|GAMC01019598.1|	375.004	393.506	532.7	136.973	72.807	96.5319	-1.33135		TSA: Ceratitis capitata comp65568_c0_seq3 mRNA sequence	gene: EAST	39
gi|807036360|ref|XM_004531522.2|	1350.57	1548.54	1496.82	141.919	538.5	377.113	-1.29515		PREDICTED: Ceratitis capitata C-type lectin domain family 3 member A-like (LOC101460689), mRNA		40
gi|577722828|gb|GAMC01013503.1|	10230.6	10740.5	10912	2567.96	2336.58	4199.39	-1.2806		TSA: Ceratitis capitata comp63525_c4_seq12 mRNA sequence	gene: Y325	41
gi|807033043|ref|XM_004529479.2|	10975	11744.2	11856.4	2845.31	2641.69	4611.08	-1.24743		PREDICTED: Ceratitis capitata putative oxidoreductase TM0325 (LOC101451334), mRNA		42
gi|577716718|gb|GAMC01016558.1|	3258.47	3839.46	7989.08	1004.42	1368.36	693.596	-1.23964		TSA: Ceratitis capitata comp64629_c0_seq2 mRNA sequence	gene: CD109	43
gi|577744396|gb|GAMC01002719.1|	113.061	101.502	78.4271	2.68704	21.7417	3.30126	-1.23757	FBgn0037428	TSA: Ceratitis capitata comp56786_c0_seq1 mRNA sequence		44	8
gi|807042999|ref|XM_004536803.2|	115.506	104.59	83.3984	4.12225	23.9805	2.51282	-1.23328		PREDICTED: Ceratitis capitata uncharacterized LOC101449314 (LOC101449314), mRNA		45		7
gi|577734672|gb|GAMC01007581.1|	350.105	411.568	343	107.971	134.686	107.484	-1.23063		TSA: Ceratitis capitata comp60854_c2_seq4 mRNA sequence		46	9
gi|577746780|gb|GAMC01001527.1|	1504.7	1735.55	1677.42	170.552	631.024	440.323	-1.22775		TSA: Ceratitis capitata comp64629_c0_seq1 mRNA sequence	gene: CD109	47
gi|577716720|gb|GAMC01016557.1|	3226.86	3789.19	7917	1013.21	1381.53	704.449	-1.21204		TSA: Ceratitis capitata comp64629_c0_seq1 mRNA sequence	gene: CD109	47
gi|577749266|gb|GAMC01000296.1|	56.1225	316.375	164.838	8.0999	2.06231	13.1642	-1.1987	FBgn0020644	TSA: Ceratitis capitata comp39113_c0_seq1 mRNA sequence	gene: LCP5	48
gi|807027587|ref|XM_012301574.1|	106.718	129.317	168.622	24.1458	21.7417	35.8981	-1.18075		PREDICTED: Ceratitis capitata angiopoietin-4-like (LOC101449627), transcript variant X2, mRNA		49
gi|498962225|ref|XM_004524906.1|	108.981	128.235	176.124	25.2434	23.9805	36.9786	-1.17867		PREDICTED: Ceratitis capitata angiopoietin-4-like (LOC101449627), transcript variant X1, mRNA		49
gi|807040796|ref|XM_012305821.1|	281.01	313.098	285.875	99.0495	114.703	99.3727	-1.16003	FBgn0051279	PREDICTED: Ceratitis capitata uncharacterized LOC101460342 (LOC101460342), transcript variant X3, mRNA		50		8
gi|807040792|ref|XM_012305819.1|	299.627	336.86	290.339	103.105	119.769	104.618	-1.1508		PREDICTED: Ceratitis capitata uncharacterized LOC101460342 (LOC101460342), transcript variant X1, mRNA		50		8
gi|807040794|ref|XM_012305820.1|	303.858	333.402	284.583	100.928	117.535	104.618	-1.14704		PREDICTED: Ceratitis capitata uncharacterized LOC101460342 (LOC101460342), transcript variant X2, mRNA		50		8
gi|577725730|gb|GAMC01012052.1|	842.935	1983.43	1632.36	213.343	370.492	220.997	-1.14396		TSA: Ceratitis capitata comp62952_c0_seq1 mRNA sequence		51	10
gi|577747572|gb|GAMC01001131.1|	375.004	345.804	430.859	68.4269	150.01	98.3596	-1.10545	FBgn0011834	TSA: Ceratitis capitata comp52793_c0_seq1 mRNA sequence	gene: SP24D	52
gi|807027760|ref|XM_012301628.1|	633.345	502.311	809.087	84.5781	224.991	113.465	-1.09218	FBgn0264078	PREDICTED: Ceratitis capitata glucose dehydrogenase [FAD, quinone] (LOC105664851), transcript variant X1, mRNA		53
gi|577719494|gb|GAMC01015170.1|	1235.47	1666.74	1874.69	571.7	568.976	410.486	-1.08529		TSA: Ceratitis capitata comp64163_c2_seq3 mRNA sequence	gene: FNIP1	54
gi|577709420|gb|GAMC01020207.1|	164.129	196.136	231.406	60.6484	49.4117	66.906	-1.08319		TSA: Ceratitis capitata comp65709_c1_seq3 mRNA sequence	gene: RTF21	55
gi|807021071|ref|XM_012299602.1|	71.2917	155.16	109.049	17.7272	13.542	23.1173	-1.08222	FBgn0029580	PREDICTED: Ceratitis capitata chymotrypsin-1 (LOC101458191), mRNA		38
gi|807027768|ref|XM_012301632.1|	630.472	495.563	803.146	83.6275	223.75	111.323	-1.08075	FBgn0264078	PREDICTED: Ceratitis capitata glucose dehydrogenase [FAD, quinone] (LOC105664851), transcript variant X5, mRNA		56
gi|807027762|ref|XM_012301629.1|	632.328	497.033	803.146	84.5781	224.991	112.439	-1.07753	FBgn0264078	PREDICTED: Ceratitis capitata glucose dehydrogenase [FAD, quinone] (LOC105664851), transcript variant X2, mRNA		56
gi|807027764|ref|XM_012301630.1|	631.443	497.033	804.456	84.5781	224.991	112.439	-1.07753	FBgn0264078	PREDICTED: Ceratitis capitata glucose dehydrogenase [FAD, quinone] (LOC105664851), transcript variant X3, mRNA		56
gi|807027766|ref|XM_012301631.1|	631.443	494.279	805.755	82.5913	223.75	109.355	-1.07715	FBgn0264078	PREDICTED: Ceratitis capitata glucose dehydrogenase [FAD, quinone] (LOC105664851), transcript variant X4, mRNA		56
gi|807044472|ref|XM_004537695.2|	1805.58	2085.48	3101.13	774.896	825.464	846.819	-1.07455		PREDICTED: Ceratitis capitata methylenetetrahydrofolate reductase (LOC101460408), mRNA		57
gi|577740640|gb|GAMC01004597.1|	57.1759	64.3509	112.331	16.7431	8.7987	11.4771	-1.07068		TSA: Ceratitis capitata comp58829_c0_seq1 mRNA sequence	gene: ESM4	58
gi|807022982|ref|XM_004522114.2|	60.6442	63.3269	110.116	18.6329	9.72262	12.3326	-1.06174		PREDICTED: Ceratitis capitata enhancer of split malpha protein (LOC101463162), mRNA		59
gi|807018598|ref|XM_004519550.2|	5352.42	3659.83	3118.03	1500.57	1479.74	1405.53	-1.04525		PREDICTED: Ceratitis capitata mitochondrial thiamine pyrophosphate carrier (LOC101452283), mRNA		60
gi|577741354|gb|GAMC01004240.1|	409.11	683.056	552.961	125.561	139.896	189.48	-1.03454	FBgn0039094	TSA: Ceratitis capitata comp58505_c0_seq1 mRNA sequence	gene: LTAA	61
gi|807015522|ref|XM_004517709.2|	452.877	346.894	223.992	87.8248	97.7018	99.3727	-1.03136		PREDICTED: Ceratitis capitata lambda-crystallin (LOC101456789), mRNA		62
gi|577742654|gb|GAMC01003590.1|	27.0295	24.884	20.8742	0	0	0	-1.03119	FBgn0267429	TSA: Ceratitis capitata comp57879_c1_seq1 mRNA sequence	gene: POLX	63
gi|807022700|ref|XM_004521973.2|	842.935	1030.98	858.257	246.994	316.745	403.503	-1.02688		PREDICTED: Ceratitis capitata hydroxyacylglutathione hydrolase-like protein (LOC101456618), mRNA		64
gi|577747602|gb|GAMC01001116.1|	95.75	119.365	160.61	25.2434	21.7417	36.9786	-1.02252		TSA: Ceratitis capitata comp52699_c0_seq1 mRNA sequence	gene: ANGP1	65
gi|807031925|ref|XM_004527381.2|	198.083	196.136	180.354	60.6484	78.8906	74.6883	-1.01865		PREDICTED: Ceratitis capitata uncharacterized LOC101462273 (LOC101462273), mRNA		66		9
gi|807036173|ref|XM_004531304.2|	3721.58	3858.15	3953.5	1780.38	1846.98	1636.99	-1.00294		PREDICTED: Ceratitis capitata UDP-glucuronosyltransferase (LOC101453935), transcript variant X1, mRNA		67
gi|577748182|gb|GAMC01000826.1|	139.917	160.13	14.0156	607.266	689.921	340.828	1.00227		TSA: Ceratitis capitata comp50748_c0_seq1 mRNA sequence		68	11
gi|577736662|gb|GAMC01006586.1|	49	27.1036	24.6996	141.919	118.645	133.593	1.00673	FBgn0053988	TSA: Ceratitis capitata comp60265_c1_seq1 mRNA sequence		69	12
gi|807021448|ref|XM_012299720.1|	1714.54	1617.85	1987.97	4177.17	4248.71	4025.44	1.01056	FBgn0039109	PREDICTED: Ceratitis capitata glutathione-specific gamma-glutamylcyclotransferase 1 (LOC101460363), transcript variant X3, mRNA		70
gi|807020655|ref|XM_004520803.2|	141.042	157.883	14.0156	598.229	672.225	338.792	1.01222		PREDICTED: Ceratitis capitata uncharacterized LOC101449144 (LOC101449144), mRNA		71		10
gi|577711354|gb|GAMC01019240.1|	866.278	897.458	1107.15	2254.54	2581.9	2278.75	1.0129		TSA: Ceratitis capitata comp65452_c2_seq1 mRNA sequence	gene: CHAC1	72
gi|807041313|ref|XM_004535812.2|	12.2567	3.32227	10.8547	83.6275	45.1372	111.323	1.01388		PREDICTED: Ceratitis capitata proteoglycan 4 (LOC101448429), transcript variant X1, mRNA		73
gi|807041316|ref|XM_012305980.1|	12.2567	3.32227	10.8547	83.6275	45.1372	111.323	1.01388	FBgn0033359	PREDICTED: Ceratitis capitata proteoglycan 4 (LOC101448429), transcript variant X3, mRNA		73
gi|807041318|ref|XM_012305981.1|	12.2567	3.32227	10.8547	83.6275	45.1372	111.323	1.01388	FBgn0033359	PREDICTED: Ceratitis capitata proteoglycan 4 (LOC101448429), transcript variant X3, mRNA		73
gi|577723030|gb|GAMC01013402.1|	14.4306	20.2866	18.6091	70.8578	61.4738	73.517	1.01603		TSA: Ceratitis capitata comp63486_c1_seq1 mRNA sequence	gene: CFB	74
gi|577711344|gb|GAMC01019245.1|	874.363	907.583	1114.6	2276.45	2596.62	2288.62	1.01722		TSA: Ceratitis capitata comp65452_c2_seq4 mRNA sequence	gene: CHAC1	72
gi|577740764|gb|GAMC01004535.1|	46.2577	89.4728	164.838	354.655	521	486.018	1.0193		TSA: Ceratitis capitata comp58791_c1_seq1 mRNA sequence	gene: CCD96	75
gi|807040996|ref|XM_004535655.2|	133.028	103.534	99.766	365.344	291.104	290.428	1.02047		PREDICTED: Ceratitis capitata angiotensin-converting enzyme (LOC101454020), mRNA		76
gi|807024331|ref|XM_004522967.2|	6.06711	7.9375	2.0433	36.746	44.2128	58.2482	1.02231		PREDICTED: Ceratitis capitata uncharacterized LOC101453383 (LOC101453383), mRNA		77		11
gi|577738272|gb|GAMC01005781.1|	105.594	133.012	66.5	291.341	418.275	299.11	1.02485		TSA: Ceratitis capitata comp59744_c0_seq8 mRNA sequence		78	13
gi|577709158|gb|GAMC01020338.1|	16.5562	22.935	11.9839	67.5354	67.7924	71.1444	1.02771		TSA: Ceratitis capitata comp65746_c0_seq5 mRNA sequence		79	14
gi|807041368|ref|XM_012306000.1|	52.0729	89.4728	199.201	427.417	626.691	593.329	1.02937		PREDICTED: Ceratitis capitata coiled-coil domain-containing protein 96-like (LOC101455949), mRNA		80
gi|577741680|gb|GAMC01004077.1|	69.3167	57.2708	56.3524	163.4	172.803	184.614	1.03799		TSA: Ceratitis capitata comp58356_c0_seq1 mRNA sequence	gene: DUS1B	81
gi|807040616|ref|XM_004535297.2|	171.577	173.81	241.267	783.704	640.804	519.917	1.04721		PREDICTED: Ceratitis capitata glycine-rich protein DOT1 (LOC101454183), mRNA		82
gi|577726760|gb|GAMC01011537.1|	880.271	1034.27	901.766	2160.12	2479.75	2872.31	1.04817		TSA: Ceratitis capitata comp62746_c0_seq3 mRNA sequence	gene: IQCAL	83
gi|577726764|gb|GAMC01011535.1|	448.567	622.577	543.847	1310.82	1646.25	1837.62	1.05038		TSA: Ceratitis capitata comp62746_c0_seq1 mRNA sequence	gene: IQCAL	83
gi|577722498|gb|GAMC01013668.1|	0	0	0	21.5267	113.876	48.3134	1.05404		TSA: Ceratitis capitata comp63599_c0_seq1 mRNA sequence	gene: RDRP	84
gi|807031719|ref|XM_004527394.2|	39.4896	62.2059	132.088	426.029	298.771	404.441	1.06761		PREDICTED: Ceratitis capitata tigger transposable element-derived protein 1-like (LOC101449099), transcript variant X1, mRNA		85
gi|577734036|gb|GAMC01007899.1|	49.9357	86.7944	63.1679	278.057	204	277.359	1.06866		TSA: Ceratitis capitata comp61026_c0_seq2 mRNA sequence		86	15
gi|499008697|ref|XM_004536327.1|	240.689	238.523	271.137	606.4	794.372	591.517	1.07069		PREDICTED: Ceratitis capitata zinc finger FYVE domain-containing protein 1-like (LOC101460707), transcript variant X2, mRNA		87
gi|807042223|ref|XM_004536329.2|	236.616	232.72	264.236	592.222	774.647	577.382	1.07157		PREDICTED: Ceratitis capitata zinc finger FYVE domain-containing protein 1-like (LOC101460707), transcript variant X4, mRNA		87
gi|577728710|gb|GAMC01010562.1|	280.032	269.069	392.171	866.444	888.557	848.827	1.07583		TSA: Ceratitis capitata comp62308_c4_seq10 mRNA sequence		89	16
gi|577734038|gb|GAMC01007898.1|	49.9357	86.7944	63.1679	278.997	205.381	277.359	1.07753		TSA: Ceratitis capitata comp61026_c0_seq1 mRNA sequence		90	17
gi|807024388|ref|XM_012300613.1|	28.9213	43.2446	123.674	338.644	283.432	343.598	1.07858		PREDICTED: Ceratitis capitata tigger transposable element-derived protein 1-like (LOC105664724), mRNA		85
gi|807042222|ref|XM_004536328.2|	239.672	246.044	275.089	616.409	825.464	607.096	1.08754		PREDICTED: Ceratitis capitata zinc finger FYVE domain-containing protein 1-like (LOC101460707), transcript variant X3, mRNA		87
gi|577749084|gb|GAMC01000387.1|	33.3932	67.2283	34.7022	165.403	233.817	168.967	1.0878	FBgn0263916	TSA: Ceratitis capitata comp40530_c0_seq2 mRNA sequence	gene: S29A1	91
gi|2736277|gb|AF028819.1|	147.048	197.783	145.024	444.963	714.691	1262.38	1.09423		Ceratitis capitata cytochrome P450 monooxygenase (CYP4E6) mRNA, partial cds		92
gi|577713732|gb|GAMC01018051.1|	49	45.4464	70.68	244.669	210.419	174.002	1.09721		TSA: Ceratitis capitata comp65104_c4_seq28 mRNA sequence		93	18
gi|807031597|ref|XM_012302878.1|	100.044	133.012	134.708	341.917	311.724	332.381	1.10043	FBgn0000028	PREDICTED: Ceratitis capitata inhibitory POU protein (LOC101462169), transcript variant X1, mRNA		94
gi|807042221|ref|XM_004536326.2|	242.836	239.659	274.038	616.409	804.215	611.032	1.10171		PREDICTED: Ceratitis capitata zinc finger FYVE domain-containing protein 1-like (LOC101460707), transcript variant X1, mRNA		87
gi|807031720|ref|XM_012302919.1|	30.9853	52.4641	122.707	394.514	286.417	382.782	1.10244		PREDICTED: Ceratitis capitata tigger transposable element-derived protein 1-like (LOC101449099), transcript variant X2, mRNA		85
gi|807031599|ref|XM_012302879.1|	101.203	134.048	134.708	342.708	315.013	333.361	1.11467	FBgn0000028	PREDICTED: Ceratitis capitata inhibitory POU protein (LOC101462169), transcript variant X2, mRNA		94
gi|498982240|ref|XM_004529754.1|	143.131	205.703	190.184	471.123	648.056	569.31	1.12166		PREDICTED: Ceratitis capitata band 7 protein AGAP004871-like (LOC101451269), mRNA		95
gi|577744530|gb|GAMC01002652.1|	142.12	203.577	187.253	469.512	638.324	566.46	1.13058	FBgn0030993	TSA: Ceratitis capitata comp56665_c0_seq2 mRNA sequence	gene: BND7A	96
gi|807042854|ref|XM_012306446.1|	30.9853	54.3992	53.8624	163.4	150.01	144.406	1.1439	FBgn0030795	PREDICTED: Ceratitis capitata pickpocket protein 28-like (LOC101453951), mRNA		97
gi|807042889|ref|XM_004536745.2|	304.919	275.696	362.92	904.241	920.425	827.849	1.14676		PREDICTED: Ceratitis capitata nidogen-2 (LOC101455706), mRNA		98
gi|807038170|ref|XM_004533986.2|	4.22357	1.93783	4.27504	82.5913	59.4333	33.8263	1.14884		PREDICTED: Ceratitis capitata adenylate kinase isoenzyme 5 (LOC101455067), mRNA		99
gi|577724774|gb|GAMC01012530.1|	226.08	225.805	269.511	625.025	813.967	622.61	1.15032		TSA: Ceratitis capitata comp63145_c1_seq6 mRNA sequence	gene: ZFYV1	100
gi|807029100|ref|XM_012302048.1|	29.8548	37.1405	21.9473	107.065	171.524	153.233	1.15298		PREDICTED: Ceratitis capitata uncharacterized LOC105664904 (LOC105664904), mRNA		101		12
gi|577724776|gb|GAMC01012529.1|	225.072	224.864	268.67	625.025	815.056	622.61	1.15452		TSA: Ceratitis capitata comp63145_c1_seq13 mRNA sequence	gene: ZFYV1	100
gi|577736730|gb|GAMC01006552.1|	49.9357	62.2059	61.9677	382.282	230.676	163.114	1.15543	FBgn0034379	TSA: Ceratitis capitata comp60241_c0_seq4 mRNA sequence	gene: GRAU	102
gi|577724772|gb|GAMC01012531.1|	225.072	223.847	265.399	620.028	804.215	618.452	1.1616		TSA: Ceratitis capitata comp63145_c1_seq9 mRNA sequence	gene: ZFYV1	100
gi|807039577|ref|XM_012305428.1|	24.9976	57.2708	28.9383	154.74	218.688	153.233	1.16472	FBgn0263916	PREDICTED: Ceratitis capitata equilibrative nucleoside transporter 1-like (LOC101463551), mRNA		103
gi|577733342|gb|GAMC01008246.1|	909.983	967.926	855.714	2236.05	2267.64	2209	1.17392		TSA: Ceratitis capitata comp61225_c0_seq1.2 mRNA sequence		104	19
gi|577733344|gb|GAMC01008245.1|	909.983	967.926	855.714	2236.05	2267.64	2209	1.17392		TSA: Ceratitis capitata comp61225_c0_seq1.1 mRNA sequence	gene: OB99A	105
gi|577719508|gb|GAMC01015163.1|	5.14683	12.9462	27.8953	88.7897	89.6798	119.726	1.18359		TSA: Ceratitis capitata comp64161_c0_seq1 mRNA sequence	gene: POLX	63
gi|577747630|gb|GAMC01001102.1|	20.5465	13.8908	27.8953	88.7897	99.9566	94.0287	1.18359	FBgn0266099	TSA: Ceratitis capitata comp52553_c0_seq1 mRNA sequence	gene: NSUN7	106
gi|807035821|ref|XM_012304235.1|	36.5326	71.5189	72.79	282.883	345.92	191.238	1.18683	FBgn0052792	PREDICTED: Ceratitis capitata pickpocket protein 28-like (LOC105665141), mRNA		97
gi|807020800|ref|XM_012299515.1|	23.8221	28.1951	44.0051	158.494	151.871	126.086	1.19056		PREDICTED: Ceratitis capitata pickpocket protein 28-like (LOC101459146), mRNA		97
gi|807035817|ref|XM_012304233.1|	39.4896	73.9773	72.79	284.73	348.095	196.241	1.20226	FBgn0052792	PREDICTED: Ceratitis capitata zinc finger protein 224-like (LOC101455200), mRNA		107
gi|807016235|ref|XM_004518288.2|	116.637	122.887	105.931	309.449	371.353	314.417	1.20519		PREDICTED: Ceratitis capitata zinc finger protein 224-like (LOC101455200), mRNA		107
gi|577716778|gb|GAMC01016528.1|	0	0.472274	0.503408	80.3759	27.3005	83.0426	1.20599		TSA: Ceratitis capitata comp64620_c1_seq2 mRNA sequence		108	20
gi|577749410|gb|GAMC01000224.1|	0	0	0	26.3142	38.9433	38.1295	1.21145	FBgn0038902	TSA: Ceratitis capitata comp38212_c0_seq1 mRNA sequence	gene: CDK20	109
gi|807038722|ref|XM_004534316.2|	0	0	0	26.3142	38.9433	39.25	1.21145		PREDICTED: Ceratitis capitata cyclin-dependent kinase 20 (LOC101448476), mRNA		110
gi|807042218|ref|XM_004536321.2|	155.729	205.703	188.182	535.244	596.26	503.151	1.2128		PREDICTED: Ceratitis capitata Solute carrier family 25 member 46 (LOC101459934), mRNA		111
gi|577713220|gb|GAMC01018307.1|	71.2917	124.897	135.837	496.923	545.494	343.598	1.22231		TSA: Ceratitis capitata comp65182_c4_seq16.2 mRNA sequence	gene: NACH	112
gi|577713222|gb|GAMC01018306.1|	71.2917	124.897	135.837	496.923	545.494	343.598	1.22231		TSA: Ceratitis capitata comp65182_c4_seq16.1 mRNA sequence	gene: NACH	112
gi|577746108|gb|GAMC01001863.1|	27.0295	19.2846	14.9473	143.307	410.681	90.1583	1.22794		TSA: Ceratitis capitata comp55226_c0_seq1 mRNA sequence	gene: NPL	113
gi|577743310|gb|GAMC01003262.1|	51.0847	21.1964	65.4496	250.537	240.769	180.263	1.22875	FBgn0028670	TSA: Ceratitis capitata comp57500_c1_seq1 mRNA sequence	gene: VPP1	114
gi|577737494|gb|GAMC01006170.1|	85.0952	124.897	119.329	683.699	322.396	414.964	1.24064	FBgn0267428	TSA: Ceratitis capitata comp59979_c0_seq1.2 mRNA sequence	gene: POLX	63
gi|577737496|gb|GAMC01006169.1|	85.0952	124.897	119.329	683.699	322.396	414.964	1.24064	FBgn0267428	TSA: Ceratitis capitata comp59979_c0_seq1.1 mRNA sequence	gene: POLX	63
gi|807029224|ref|XM_004525863.2|	199.851	230.972	209.143	695.178	713.058	575.955	1.24767		PREDICTED: Ceratitis capitata uncharacterized LOC101458862 (LOC101458862), mRNA		115		13
gi|498972093|ref|XM_004527170.1|	20.5465	17.6238	13.0172	104.043	155.172	76.7202	1.25424		PREDICTED: Ceratitis capitata N-acetylneuraminate lyase-like (LOC101457136), mRNA		116
gi|577742122|gb|GAMC01003856.1|	20.5465	41.1389	20.8742	127.277	196.673	174.002	1.26837		TSA: Ceratitis capitata comp58147_c0_seq1 mRNA sequence	gene: NCKX6	117
gi|577748564|gb|GAMC01000635.1|	341.482	308.441	342.083	863.037	958.061	960.694	1.28615		TSA: Ceratitis capitata comp48883_c0_seq1 mRNA sequence	gene: URIC	118
gi|577741672|gb|GAMC01004081.1|	471.262	497.033	356.095	2035.5	1242.17	2948.42	1.28758	FBgn0085487	TSA: Ceratitis capitata comp58365_c0_seq2 mRNA sequence	gene: TRY7	119
gi|577745752|gb|GAMC01002041.1|	130.542	140.917	123.674	372.987	509.55	449.339	1.28817		TSA: Ceratitis capitata comp55699_c0_seq1 mRNA sequence		120	21
gi|577744704|gb|GAMC01002565.1|	106.718	120.997	100.93	325.839	401.339	345.767	1.29444		TSA: Ceratitis capitata comp56517_c1_seq1 mRNA sequence	gene: E4F1	121
gi|807029890|ref|XM_004526242.2|	113.061	125.988	104.054	427.417	338.809	439.003	1.29737		PREDICTED: Ceratitis capitata uncharacterized LOC101461327 (LOC101461327), transcript variant X1, mRNA		122		14
gi|577734860|gb|GAMC01007487.1|	8.93102	4.04371	13.0172	61.6188	61.4738	79.6003	1.30312	FBgn0267431	TSA: Ceratitis capitata comp60798_c3_seq10.2 mRNA sequence	gene: GAGY	2
gi|577734862|gb|GAMC01007486.1|	8.93102	4.04371	13.0172	61.6188	61.4738	79.6003	1.30312	FBgn0267431	TSA: Ceratitis capitata comp60798_c3_seq10.1 mRNA sequence	gene: POLY	3
gi|807029891|ref|XM_012302304.1|	97.2471	117.6	91.311	417.967	320.43	409.319	1.30688	FBgn0053988	PREDICTED: Ceratitis capitata uncharacterized LOC101461327 (LOC101461327), transcript variant X2, mRNA		123		15
gi|499008983|ref|XM_004536396.1|	148.085	157.883	138.099	420.38	580.423	503.151	1.30782		PREDICTED: Ceratitis capitata uncharacterized LOC101456971 (LOC101456971), mRNA		124		16
gi|807026427|ref|XM_012301221.1|	102.46	55.4269	57.4591	294.02	354.266	283.708	1.31037	FBgn0051076	PREDICTED: Ceratitis capitata leucine-rich repeat-containing protein C10orf11 homolog (LOC101455846), mRNA		125
gi|577708028|gb|GAMC01020903.1|	537.837	500.188	480.667	1514.37	1386.92	1536.25	1.33462		TSA: Ceratitis capitata comp65888_c2_seq3 mRNA sequence	gene: Y0701	126
gi|577708030|gb|GAMC01020902.1|	537.837	500.188	480.667	1514.37	1386.92	1536.25	1.33462		TSA: Ceratitis capitata comp65888_c2_seq2 mRNA sequence	gene: Y0701	126
gi|577708026|gb|GAMC01020904.1|	532.469	493.057	476.179	1510.45	1382.79	1532.87	1.34433		TSA: Ceratitis capitata comp65888_c2_seq5 mRNA sequence	gene: Y0701	126
gi|577708032|gb|GAMC01020901.1|	532.469	493.057	476.179	1510.45	1382.79	1532.87	1.34433		TSA: Ceratitis capitata comp65888_c2_seq1 mRNA sequence		127	22
gi|577724176|gb|GAMC01012829.1|	90.9593	80.0089	115.156	691.571	325.576	354.578	1.35438		PREDICTED: Ceratitis capitata Down syndrome cell adhesion molecule-like protein Dscam2 (LOC101460995), mRNA		128
gi|807042505|ref|XM_012306351.1|	1.64478	17.7637	2.0433	306.464	76.7432	156.125	1.35716	FBgn0261046	PREDICTED: Ceratitis capitata Down syndrome cell adhesion molecule-like protein Dscam2 (LOC101460995), mRNA		128
gi|577729436|gb|GAMC01010199.1|	281.01	275.696	270.351	961.59	758.311	1174.74	1.37053		TSA: Ceratitis capitata comp62150_c0_seq1 mRNA sequence	gene: GCP4	129
gi|807027350|ref|XM_012301505.1|	100.044	100.5	52.6454	303.552	333.143	294.456	1.38382		PREDICTED: Ceratitis capitata uncharacterized LOC105664830 (LOC105664830), mRNA		130		17
gi|807021285|ref|XM_004521128.2|	673.575	526.431	454.85	1812.51	1923.04	1878.75	1.4017		PREDICTED: Ceratitis capitata General odorant-binding protein 99a (Ob99a), mRNA		131
gi|807038645|ref|XM_004534263.2|	43.2634	68.2073	35.7364	356.372	216.299	335.2	1.42164		PREDICTED: Ceratitis capitata methylated-DNA--protein-cysteine methyltransferase-like (LOC101454358), mRNA		132
gi|807026458|ref|XM_004524226.2|	101.203	85.8801	119.329	644.108	358.473	361.063	1.44169		PREDICTED: Ceratitis capitata protein dalmatian (LOC101452880), transcript variant X3, mRNA		133
gi|807026457|ref|XM_004524225.2|	102.46	85.8801	119.329	643.378	360.097	366.785	1.44787		PREDICTED: Ceratitis capitata protein dalmatian (LOC101452880), transcript variant X2, mRNA		133
gi|577744276|gb|GAMC01002779.1|	42.0511	48.3785	73.9537	236.482	240.769	244.521	1.44884	FBgn0261439	TSA: Ceratitis capitata comp56861_c0_seq1 mRNA sequence	gene: DHSA	134
gi|807026456|ref|XM_004524224.2|	102.46	85.8801	119.329	649.708	361.252	367.954	1.45225		PREDICTED: Ceratitis capitata protein dalmatian (LOC101452880), transcript variant X1, mRNA		133
gi|577749482|gb|GAMC01000188.1|	9.68421	21.1964	23.6315	119.502	101.305	135.451	1.47519	FBgn0261360	TSA: Ceratitis capitata comp35346_c0_seq1 mRNA sequence	gene: ANPRB	135
gi|807015601|ref|XM_004517756.2|	42.0511	47.4517	68.4601	237.706	232.77	253.367	1.51472		PREDICTED: Ceratitis capitata succinate dehydrogenase [ubiquinone] flavoprotein subunit, mitochondrial-like (LOC101449669), mRNA		136
gi|807038610|ref|XM_012305124.1|	199.851	173.81	283.329	1119.92	1203.33	864.302	1.54366	FBgn0028670	PREDICTED: Ceratitis capitata V-type proton ATPase 116 kDa subunit a isoform 1-like (LOC101451542), mRNA		114
gi|499009458|ref|XM_004536514.1|	42.0511	31.367	28.9383	263.56	163.864	259.631	1.56711		PREDICTED: Ceratitis capitata malate dehydrogenase, cytoplasmic-like (LOC101462854), mRNA		137
gi|807027905|ref|XM_012301671.1|	25.9715	46.4321	10.8547	232.653	177.794	253.367	1.57405	FBgn0263132	PREDICTED: Ceratitis capitata mucin-17-like (LOC101461612), mRNA		138
gi|577749480|gb|GAMC01000189.1|	13.4202	14.8661	25.8414	123.479	117.535	160.682	1.58508	FBgn0053958	TSA: Ceratitis capitata comp35346_c1_seq1 mRNA sequence		139	23
gi|577743312|gb|GAMC01003261.1|	159.362	157.883	238.444	921.447	1067.88	762.676	1.59856	FBgn0038613	TSA: Ceratitis capitata comp57500_c0_seq1 mRNA sequence	gene: VPP1	114
gi|577709126|gb|GAMC01020354.1|	12.4265	12.9462	31.6616	137.976	159.35	337.757	1.61254		TSA: Ceratitis capitata comp65751_c0_seq6.2 mRNA sequence	gene: POLX	63
gi|577709128|gb|GAMC01020353.1|	12.4265	12.9462	31.6616	137.976	159.35	337.757	1.61254		TSA: Ceratitis capitata comp65751_c0_seq6.1 mRNA sequence	gene: POLX	63
gi|807015872|ref|XM_004518252.2|	76.8141	198.554	69.5683	651.946	725.468	722.727	1.62035		PREDICTED: Ceratitis capitata uncharacterized LOC101448720 (LOC101448720), transcript variant X1, mRNA		140		18
gi|577709124|gb|GAMC01020355.1|	12.4265	12.9462	31.6616	141	161.457	340.828	1.6399		TSA: Ceratitis capitata comp65751_c0_seq7 mRNA sequence	gene: POLX	63
gi|807015873|ref|XM_012301421.1|	69.3167	189.28	66.5	634.97	704.245	700.59	1.64599		PREDICTED: Ceratitis capitata uncharacterized LOC101448720 (LOC101448720), transcript variant X2, mRNA		141		19
gi|807041543|ref|XM_004535920.2|	33.3932	47.4517	69.5683	294.948	266.985	352.897	1.67991		PREDICTED: Ceratitis capitata uncharacterized LOC101450928 (LOC101450928), mRNA		142		20
gi|577747960|gb|GAMC01000937.1|	0	0	0.503408	60.6484	63.464	46.299	1.69312	FBgn0039851	TSA: Ceratitis capitata comp51106_c2_seq1 mRNA sequence		143	24
gi|807019502|ref|XM_012307572.1|	133.028	60.2319	284.583	1346.94	1199.74	1009.61	1.75719	FBgn0267431	PREDICTED: Ceratitis capitata uncharacterized LOC101454434 (LOC101454434), mRNA		144		21
gi|577743542|gb|GAMC01003146.1|	171.577	77.0208	356.095	1649.8	1423.86	1259.67	1.7666	FBgn0267431	TSA: Ceratitis capitata comp57346_c0_seq2 mRNA sequence		145	25
gi|577714250|gb|GAMC01017792.1|	15.4403	16.7807	19.7615	160.429	116.586	122.931	1.78036		TSA: Ceratitis capitata comp65028_c3_seq3 mRNA sequence		146	26
gi|807044499|ref|XM_012306933.1|	6.97941	12.9462	5.90369	99.0495	116.586	129.305	1.85338	FBgn0261610	PREDICTED: Ceratitis capitata carboxypeptidase B (LOC105665501), mRNA		147
gi|168824487|gb|EU443100.1|	3.32938	2.60393	2.75127	200.194	65.3986	261.653	1.87206		Ceratitis capitata orthodenticle mRNA, complete cds		148
gi|525343544|ref|NM_001279423.1|	3.32938	2.60393	2.75127	200.194	65.3986	261.653	1.87206		Ceratitis capitata homeotic protein ocelliless-like (LOC101462233), mRNA		149
gi|577738144|gb|GAMC01005845.1|	4.22357	17.7637	3.54782	586.009	120.905	249.973	1.89965	FBgn0261046	TSA: Ceratitis capitata comp59797_c3_seq1 mRNA sequence	gene: DSCL	150
gi|577714246|gb|GAMC01017794.1|	20.5465	27.1036	24.6996	225.806	165.161	163.114	1.95883		TSA: Ceratitis capitata comp65028_c3_seq5 mRNA sequence		151	27
gi|807022678|ref|XM_004521967.2|	19.6463	26.0226	24.6996	222.411	166.191	162.455	1.98712		PREDICTED: Ceratitis capitata uncharacterized LOC101455608 (LOC101455608), mRNA		152		22
gi|577716288|gb|GAMC01016773.1|	0	0	0	60.6484	141.065	70.0476	2.01165		TSA: Ceratitis capitata comp64714_c2_seq4 mRNA sequence		153	28
gi|577714248|gb|GAMC01017793.1|	16.5562	19.2846	19.7615	192.524	146.549	140.64	2.01439		TSA: Ceratitis capitata comp65028_c3_seq4 mRNA sequence		154	29
gi|577720206|gb|GAMC01014814.1|	6.06711	11.2039	5.90369	161.314	109.265	159.642	2.05053		TSA: Ceratitis capitata comp64037_c0_seq6 mRNA sequence	gene: CHIA	155
gi|807022093|ref|XM_004521633.2|	10.4896	7.9375	5.12225	107.065	112.985	129.305	2.05918		PREDICTED: Ceratitis capitata uncharacterized LOC101456802 (LOC101456802), mRNA		156		23
gi|807022574|ref|XM_012300062.1|	64.5263	66.119	42.9421	375.136	388.016	345.767	2.08652		PREDICTED: Ceratitis capitata uncharacterized LOC105664651 (LOC105664651), mRNA		157		24
gi|577739344|gb|GAMC01005245.1|	55.0517	62.2059	40.6485	353.859	365.018	330.314	2.09133		TSA: Ceratitis capitata comp59339_c0_seq1 mRNA sequence		158	30
gi|577716290|gb|GAMC01016772.1|	0	0	0	69.6235	159.35	87.095	2.16388		TSA: Ceratitis capitata comp64714_c0_seq1 mRNA sequence		159	31
gi|577720208|gb|GAMC01014813.1|	4.22357	8.60551	3.54782	157.59	108.451	156.125	2.16685		TSA: Ceratitis capitata comp64037_c0_seq4 mRNA sequence	gene: CHIA	155
gi|577746320|gb|GAMC01001757.1|	12.2567	7.08847	7.80541	127.277	130.167	154.252	2.19086		TSA: Ceratitis capitata comp54882_c0_seq2 mRNA sequence		160	32
gi|807027903|ref|XM_012301670.1|	9.68421	10.3691	17.5353	188.474	168.366	194.312	2.32722		PREDICTED: Ceratitis capitata cell wall protein DAN4 (LOC101461436), mRNA		161
gi|498925909|ref|XM_004517721.1|	162.317	161.892	79.6944	1498.71	898.481	2297.62	2.3328		PREDICTED: Ceratitis capitata trypsin-7 (LOC101458784), mRNA		162
gi|807044460|ref|XM_012306921.1|	28.9213	7.9375	27.8953	244.669	355.396	342.608	2.43566	FBgn0266099	PREDICTED: Ceratitis capitata uncharacterized LOC101457169 (LOC101457169), mRNA		163		25
gi|577746882|gb|GAMC01001476.1|	12.4265	7.08847	5.12225	156.564	193.799	197.345	2.44494	FBgn0031289	TSA: Ceratitis capitata comp54121_c1_seq1 mRNA sequence		164	33
gi|577747628|gb|GAMC01001103.1|	28.9213	7.08847	27.8953	246.994	355.396	343.598	2.44827	FBgn0266099	TSA: Ceratitis capitata comp52553_c0_seq2 mRNA sequence	gene: NSUN7	165
gi|577747958|gb|GAMC01000938.1|	0	0.472274	0.503408	92.4167	96.7571	113.465	2.45492	FBgn0039852	TSA: Ceratitis capitata comp51106_c3_seq1 mRNA sequence		166	34
gi|577726918|gb|GAMC01011458.1|	6.06711	7.08847	11.9839	177.149	162.579	182.673	2.5131		TSA: Ceratitis capitata comp62719_c1_seq1 mRNA sequence		167	35
gi|577726916|gb|GAMC01011459.1|	6.97941	7.08847	11.9839	179.071	167.324	184.614	2.55012		TSA: Ceratitis capitata comp62719_c1_seq2 mRNA sequence		168	36
gi|577746880|gb|GAMC01001477.1|	8.93102	7.08847	2.75127	156.564	195.792	197.345	2.6095	FBgn0031289	TSA: Ceratitis capitata comp54121_c1_seq2 mRNA sequence		169	37
gi|807035087|ref|XM_012303988.1|	0	0	0	119.502	289.849	154.252	2.80221	FBgn0036707	PREDICTED: Ceratitis capitata uncharacterized LOC101451088 (LOC101451088), transcript variant X2, mRNA		170		26
gi|577722036|gb|GAMC01013899.1|	12.4265	8.60551	15.7491	545.177	363.81	241.083	2.86853		TSA: Ceratitis capitata comp63685_c0_seq4 mRNA sequence		171	38
gi|577747962|gb|GAMC01000936.1|	0	0.472274	0.503408	152.41	132.439	158.581	2.8943	FBgn0039704	TSA: Ceratitis capitata comp51106_c0_seq1 mRNA sequence		172	39
gi|577732748|gb|GAMC01008543.1|	493.96	2.60393	7.80541	3867.5	4476.33	4776.5	2.91911		TSA: Ceratitis capitata comp61363_c0_seq1 mRNA sequence		173	40
gi|807024360|ref|XM_004522985.2|	492.837	2.60393	6.79234	3868.5	4486	4773.58	2.92264		PREDICTED: Ceratitis capitata metalloendopeptidase homolog PEX (LOC101457253), mRNA		175
gi|807035085|ref|XM_012303987.1|	0	0	0	135.23	319.489	167.953	2.95633	FBgn0036707	PREDICTED: Ceratitis capitata uncharacterized LOC101451088 (LOC101451088), transcript variant X1, mRNA		176		27
gi|577731984|gb|GAMC01008925.1|	34.4943	42.1612	27.8953	530.943	510.36	488.528	3.03224		TSA: Ceratitis capitata comp61533_c2_seq8 mRNA sequence		177	41
gi|577731988|gb|GAMC01008923.1|	34.4943	42.1612	27.8953	570.052	544.368	529.021	3.14277		TSA: Ceratitis capitata comp61533_c2_seq11 mRNA sequence		178	42
gi|807020514|ref|XM_004520643.2|	703.233	870.926	1243.47	11224.5	13756.8	13351.5	3.15375		PREDICTED: Ceratitis capitata regucalcin-like (LOC101451378), transcript variant X6, mRNA		179		28
gi|577708728|gb|GAMC01020553.1|	414.948	987.714	1112.02	11994.4	12709.2	15150.4	3.40779		TSA: Ceratitis capitata comp65800_c2_seq1.2 mRNA sequence		180	43
gi|577708730|gb|GAMC01020552.1|	414.948	987.714	1112.02	11994.4	12709.2	15150.4	3.40779		TSA: Ceratitis capitata comp65800_c2_seq1.1 mRNA sequence		181	44
gi|807041707|ref|XM_004536024.2|	0	17.7637	2.0433	486.78	454.19	482.287	3.65039		PREDICTED: Ceratitis capitata uncharacterized LOC101454654 (LOC101454654), transcript variant X1, mRNA		182		29
gi|807041708|ref|XM_004536025.2|	0	17.7637	2.0433	486.78	454.19	480.628	3.65039		PREDICTED: Ceratitis capitata uncharacterized LOC101454654 (LOC101454654), transcript variant X2, mRNA		182		29
gi|577731986|gb|GAMC01008924.1|	0	0	0	472.557	510.36	484.099	4.62222		TSA: Ceratitis capitata comp61533_c2_seq7 mRNA sequence		183	45
gi|498926346|ref|XM_004517825.1|	3.32938	0	4.27504	7912.75	2516.03	30121.3	6.70695		PREDICTED: Ceratitis capitata trypsin alpha-like (LOC101462080), mRNA		184	46
gi|577742368|gb|GAMC01003733.1|	3.32938	0.472274	8.79136	16370.2	4857.33	80330.3	7.40431	FBgn0010359	TSA: Ceratitis capitata comp58018_c0_seq1 mRNA sequence	gene: TRYP	20
gi|807026776|ref|XM_004524401.2|	6.97941	17.7637	7.80541	40323.8	9396.5	30392.8	7.96205		PREDICTED: Ceratitis capitata serine proteases 1/2 (LOC101453445), mRNA		185
gi|577742794|gb|GAMC01003520.1|	6.97941	1.93783	7.80541	40975.1	9605.92	31600.5	8.43541	FBgn0035665	TSA: Ceratitis capitata comp57820_c0_seq1 mRNA sequence	gene: SER1	186

## Sheet: Table S3d. RNAseq DE Ab (Redux)
Table S3d. Differentially expressed (DE) transcripts (dataset with duplicate entries removed) found in Abdominal tissue taken from sexually mature males after 60 generations of experimental evolution on one of two dietary treatments: ASG (AG) or Starch (SG)(see text). Dataset as described in Table S2c, but where multiple transcripts were present in the NCBI set used to map RNAseq read to, all ref…
C.cap gene id	Treatment/Replicate/Sex/Tissue						Treatment level DE	D.mel homologue Gene ID	D.mel homologue Gene name		Annotation	Duplicates
	AG1MAb	AG2MAb	AG3MAb	SG1MAb	SG2MAb	SG3MAb
gi|89277021|gb|DQ406816.1|	3181.39	5073.58	6340.5	3.42105	6.06541	2.51282	-6.94042				Ceratitis capitata clone 28b mRNA sequence
gi|577745296|gb|GAMC01002269.1|	615.697	1185.77	506.04	46.3213	18.2937	49.2802	-2.92466	FBgn0267431	Myo81F		TSA: Ceratitis capitata comp56030_c0_seq1.2 mRNA sequence	gi|577745298|gb|GAMC01002268.1|, gi|577734862|gb|GAMC01007486.1|, gi|577734860|gb|GAMC01007487.1|, gi|577743542|gb|GAMC01003146.1|
gi|498989317|ref|XM_004531521.1|	183.207	140.917	213.311	5.70691	2.81207	6.49613	-2.60246				PREDICTED: Ceratitis capitata uncharacterized LOC101460328 (LOC101460328), mRNA
gi|577721890|gb|GAMC01013972.1|	1844	1105.76	1917.67	170.552	91.8988	158.581	-2.56264				TSA: Ceratitis capitata comp63720_c0_seq1 mRNA sequence
gi|807039018|ref|XM_004534499.2|	1640.14	980.111	1669.86	157.59	88.5304	142.343	-2.49354				PREDICTED: Ceratitis capitata flavin-containing monooxygenase FMO GS-OX4-like (LOC101449907), mRNA
gi|577730892|gb|GAMC01009471.1|	186.841	205.703	235.111	17.7272	30.6104	18.5312	-2.03102				TSA: Ceratitis capitata comp61786_c4_seq1 mRNA sequence
gi|498999821|ref|XM_004534136.1|	106.718	115.036	118.282	11.3808	10.7703	7.30208	-2.01367				PREDICTED: Ceratitis capitata odorant receptor 67a-like (LOC101450382), mRNA
gi|807037195|ref|XM_012304714.1|	1613.08	2303.33	1961.39	359.057	333.143	390.497	-1.99216				PREDICTED: Ceratitis capitata uncharacterized LOC101459550 (LOC101459550), mRNA
gi|577708802|gb|GAMC01020516.1|	337.403	539.309	521.745	70.8578	65.3986	35.8981	-1.97587				TSA: Ceratitis capitata comp65788_c0_seq1.2 mRNA sequence	gi|577708794|gb|GAMC01020520.1|, gi|577708796|gb|GAMC01020519.1|, gi|577708798|gb|GAMC01020518.1|, gi|577708800|gb|GAMC01020517.1|, gi|577708804|gb|GAMC01020515.1|
gi|577747440|gb|GAMC01001197.1|	107.844	81.8774	122.707	6.5085	6.97917	8.07115	-1.85967				TSA: Ceratitis capitata comp53187_c0_seq1 mRNA sequence	gi|807027358|ref|XM_004524792.2|
gi|577743174|gb|GAMC01003330.1|	102.46	71.5189	75.0433	2.00524	6.06541	1.84298	-1.81193	FBgn0038003	CG3916	DERF3	TSA: Ceratitis capitata comp57600_c0_seq1 mRNA sequence	gi|807043356|ref|XM_012306593.1|
gi|577719498|gb|GAMC01015168.1|	5462.42	5930.83	6423.67	1659.49	1660.63	1232.07	-1.70581				TSA: Ceratitis capitata comp64163_c2_seq1 mRNA sequence	gi|577719490|gb|GAMC01015172.1|, gi|577719492|gb|GAMC01015171.1|, gi|577719494|gb|GAMC01015170.1|, gi|577719496|gb|GAMC01015169.1|
gi|807029687|ref|XM_004526110.2|	5406.92	5829.79	6358.42	1644.19	1637.06	1211.86	-1.70531				PREDICTED: Ceratitis capitata uncharacterized LOC101455218 (LOC101455218), transcript variant X1, mRNA	gi|807029688|ref|XM_004526111.2|
gi|807044449|ref|XM_004537673.2|	957.062	981.655	1068.65	210.929	264.145	287.508	-1.66783				PREDICTED: Ceratitis capitata receptor-type guanylate cyclase Gyc76C (LOC101455769), transcript variant X1, mRNA
gi|577714846|gb|GAMC01017494.1|	1024.25	2103.67	1075.58	202.375	308.812	54.5043	-1.66713				TSA: Ceratitis capitata comp64933_c1_seq3 mRNA sequence
gi|577742182|gb|GAMC01003826.1|	1231.94	2263.38	989.597	98.1987	288.57	301.023	-1.65303				TSA: Ceratitis capitata comp58112_c0_seq1 mRNA sequence	gi|498934682|ref|XM_004519880.1|
gi|577713754|gb|GAMC01018040.1|	983.632	1026.16	1051.32	234.442	273.935	301.949	-1.64032				TSA: Ceratitis capitata comp65101_c1_seq4 mRNA sequence	gi|577713752|gb|GAMC01018041.1|
gi|807022286|ref|XM_004521721.2|	3594.58	4298.67	8885.92	872.694	1178.6	618.452	-1.59247				PREDICTED: Ceratitis capitata CD109 antigen-like (LOC101456502), mRNA
gi|807040241|ref|XM_004535176.2|	151.642	266.233	204.746	37.7189	19.4681	36.9786	-1.57229				PREDICTED: Ceratitis capitata uncharacterized LOC101449732 (LOC101449732), mRNA	gi|577747824|gb|GAMC01001005.1|
gi|577747538|gb|GAMC01001148.1|	90.9593	105.746	72.79	7.20466	11.7546	5.59722	-1.54701	FBgn0003114	plu		TSA: Ceratitis capitata comp52936_c0_seq1 mRNA sequence
gi|577737872|gb|GAMC01005981.1|	83.424	177.201	129.47	12.1755	7.94465	15.7017	-1.53451	FBgn0052808	CG32808	chymotrypsin1	TSA: Ceratitis capitata comp59887_c1_seq3 mRNA sequence	gi|577737868|gb|GAMC01005983.1|
gi|807024005|ref|XM_004522767.2|	88.9667	102.495	71.6528	8.0999	11.7546	6.49613	-1.52921				PREDICTED: Ceratitis capitata DNA replication inhibitor plutonium (LOC101450889), mRNA
gi|577746370|gb|GAMC01001732.1|	489.475	557.714	682.672	114.46	153.919	159.642	-1.50389	FBgn0029580	CG14778	TRY3	TSA: Ceratitis capitata comp54702_c0_seq1 mRNA sequence	gi|807044730|ref|XM_004537837.2|, gi|807044731|ref|XM_004537838.2|, gi|807021071|ref|XM_012299602.1|
gi|807041857|ref|XM_012306151.1|	81.7153	91.8047	94.4214	10.652	16.2642	11.4771	-1.48792				PREDICTED: Ceratitis capitata coiled-coil domain-containing protein CG32809 (LOC105665382), mRNA
gi|577728866|gb|GAMC01010484.1|	2597.21	2604.87	2399.61	690.222	689.921	870.333	-1.44236				TSA: Ceratitis capitata comp62274_c0_seq1 mRNA sequence	gi|577728864|gb|GAMC01010485.1|
gi|807022501|ref|XM_004521842.2|	249.715	257.914	254.637	80.3759	42.1612	53.1383	-1.42602				PREDICTED: Ceratitis capitata TNF receptor-associated factor 4 (LOC101460778), transcript variant X2, mRNA	gi|807022500|ref|XM_004521841.2|
gi|807042611|ref|XM_004536575.2|	2763	2791.88	2567.92	792.685	782.963	961.701	-1.39844				PREDICTED: Ceratitis capitata signal transducer and transcription activator (LOC101458360), mRNA
gi|577714774|gb|GAMC01017530.1|	256.84	267.062	261.895	85.7287	43.2446	59.1968	-1.38868				TSA: Ceratitis capitata comp64942_c0_seq2 mRNA sequence
gi|498996750|ref|XM_004533375.1|	187.611	161.077	142.966	43.4279	28.3426	33.8263	-1.36138				PREDICTED: Ceratitis capitata uncharacterized LOC101458476 (LOC101458476), mRNA
gi|577710638|gb|GAMC01019598.1|	375.004	393.506	532.7	136.973	72.807	96.5319	-1.33135				TSA: Ceratitis capitata comp65568_c0_seq3 mRNA sequence
gi|807036360|ref|XM_004531522.2|	1350.57	1548.54	1496.82	141.919	538.5	377.113	-1.29515				PREDICTED: Ceratitis capitata C-type lectin domain family 3 member A-like (LOC101460689), mRNA
gi|577722828|gb|GAMC01013503.1|	10230.6	10740.5	10912	2567.96	2336.58	4199.39	-1.2806				TSA: Ceratitis capitata comp63525_c4_seq12 mRNA sequence
gi|807033043|ref|XM_004529479.2|	10975	11744.2	11856.4	2845.31	2641.69	4611.08	-1.24743				PREDICTED: Ceratitis capitata putative oxidoreductase TM0325 (LOC101451334), mRNA
gi|577716718|gb|GAMC01016558.1|	3258.47	3839.46	7989.08	1004.42	1368.36	693.596	-1.23964				TSA: Ceratitis capitata comp64629_c0_seq2 mRNA sequence	gi|577716720|gb|GAMC01016557.1|
gi|577744396|gb|GAMC01002719.1|	113.061	101.502	78.4271	2.68704	21.7417	3.30126	-1.23757	FBgn0037428	Osi18		TSA: Ceratitis capitata comp56786_c0_seq1 mRNA sequence
gi|807042999|ref|XM_004536803.2|	115.506	104.59	83.3984	4.12225	23.9805	2.51282	-1.23328				PREDICTED: Ceratitis capitata uncharacterized LOC101449314 (LOC101449314), mRNA
gi|577734672|gb|GAMC01007581.1|	350.105	411.568	343	107.971	134.686	107.484	-1.23063				TSA: Ceratitis capitata comp60854_c2_seq4 mRNA sequence
gi|577746780|gb|GAMC01001527.1|	1504.7	1735.55	1677.42	170.552	631.024	440.323	-1.22775				TSA: Ceratitis capitata comp64629_c0_seq1 mRNA sequence
gi|577749266|gb|GAMC01000296.1|	56.1225	316.375	164.838	8.0999	2.06231	13.1642	-1.1987	FBgn0020644	Lcp65Ab1		TSA: Ceratitis capitata comp39113_c0_seq1 mRNA sequence
gi|807027587|ref|XM_012301574.1|	106.718	129.317	168.622	24.1458	21.7417	35.8981	-1.18075				PREDICTED: Ceratitis capitata angiopoietin-4-like (LOC101449627), transcript variant X2, mRNA	gi|498962225|ref|XM_004524906.1|, gi|577747602|gb|GAMC01001116.1|
gi|807040796|ref|XM_012305821.1|	281.01	313.098	285.875	99.0495	114.703	99.3727	-1.16003	FBgn0051279	CG31279		PREDICTED: Ceratitis capitata uncharacterized LOC101460342 (LOC101460342), transcript variant X3, mRNA	gi|807040792|ref|XM_012305819.1|, gi|807040794|ref|XM_012305820.1|
gi|577725730|gb|GAMC01012052.1|	842.935	1983.43	1632.36	213.343	370.492	220.997	-1.14396				TSA: Ceratitis capitata comp62952_c0_seq1 mRNA sequence
gi|577747572|gb|GAMC01001131.1|	375.004	345.804	430.859	68.4269	150.01	98.3596	-1.10545	FBgn0011834	Ser6	SP24D	TSA: Ceratitis capitata comp52793_c0_seq1 mRNA sequence
gi|807027760|ref|XM_012301628.1|	633.345	502.311	809.087	84.5781	224.991	113.465	-1.09218	FBgn0264078	Flo2		PREDICTED: Ceratitis capitata glucose dehydrogenase [FAD, quinone] (LOC105664851), transcript variant X1, mRNA	gi|807027762|ref|XM_012301629.1|, gi|807027764|ref|XM_012301630.1|, gi|807027766|ref|XM_012301631.1|, gi|807027768|ref|XM_012301632.1|
gi|577709420|gb|GAMC01020207.1|	164.129	196.136	231.406	60.6484	49.4117	66.906	-1.08319				TSA: Ceratitis capitata comp65709_c1_seq3 mRNA sequence
gi|807044472|ref|XM_004537695.2|	1805.58	2085.48	3101.13	774.896	825.464	846.819	-1.07455				PREDICTED: Ceratitis capitata methylenetetrahydrofolate reductase (LOC101460408), mRNA
gi|577740640|gb|GAMC01004597.1|	57.1759	64.3509	112.331	16.7431	8.7987	11.4771	-1.07068				TSA: Ceratitis capitata comp58829_c0_seq1 mRNA sequence
gi|807022982|ref|XM_004522114.2|	60.6442	63.3269	110.116	18.6329	9.72262	12.3326	-1.06174				PREDICTED: Ceratitis capitata enhancer of split malpha protein (LOC101463162), mRNA
gi|807018598|ref|XM_004519550.2|	5352.42	3659.83	3118.03	1500.57	1479.74	1405.53	-1.04525				PREDICTED: Ceratitis capitata mitochondrial thiamine pyrophosphate carrier (LOC101452283), mRNA
gi|577741354|gb|GAMC01004240.1|	409.11	683.056	552.961	125.561	139.896	189.48	-1.03454	FBgn0039094	CG10184	LTAA	TSA: Ceratitis capitata comp58505_c0_seq1 mRNA sequence
gi|807015522|ref|XM_004517709.2|	452.877	346.894	223.992	87.8248	97.7018	99.3727	-1.03136				PREDICTED: Ceratitis capitata lambda-crystallin (LOC101456789), mRNA
gi|577742654|gb|GAMC01003590.1|	27.0295	24.884	20.8742	0	0	0	-1.03119	FBgn0267429	CG45782	POLX	TSA: Ceratitis capitata comp57879_c1_seq1 mRNA sequence
gi|807022700|ref|XM_004521973.2|	842.935	1030.98	858.257	246.994	316.745	403.503	-1.02688				PREDICTED: Ceratitis capitata hydroxyacylglutathione hydrolase-like protein (LOC101456618), mRNA
gi|807031925|ref|XM_004527381.2|	198.083	196.136	180.354	60.6484	78.8906	74.6883	-1.01865				PREDICTED: Ceratitis capitata uncharacterized LOC101462273 (LOC101462273), mRNA
gi|807036173|ref|XM_004531304.2|	3721.58	3858.15	3953.5	1780.38	1846.98	1636.99	-1.00294				PREDICTED: Ceratitis capitata UDP-glucuronosyltransferase (LOC101453935), transcript variant X1, mRNA
gi|807021448|ref|XM_012299720.1|	1714.54	1617.85	1987.97	4177.17	4248.71	4025.44	1.01056	FBgn0039109	CG10365		PREDICTED: Ceratitis capitata glutathione-specific gamma-glutamylcyclotransferase 1 (LOC101460363), transcript variant X3, mRNA
gi|807020655|ref|XM_004520803.2|	141.042	157.883	14.0156	598.229	672.225	338.792	1.01222				PREDICTED: Ceratitis capitata uncharacterized LOC101449144 (LOC101449144), mRNA	gi|577748182|gb|GAMC01000826.1|
gi|807041318|ref|XM_012305981.1|	12.2567	3.32227	10.8547	83.6275	45.1372	111.323	1.01388	FBgn0033359	lint	proteoglycan4	PREDICTED: Ceratitis capitata proteoglycan 4 (LOC101448429), transcript variant X3, mRNA	gi|807041313|ref|XM_004535812.2|, gi|807041316|ref|XM_012305980.1|
gi|577723030|gb|GAMC01013402.1|	14.4306	20.2866	18.6091	70.8578	61.4738	73.517	1.01603				TSA: Ceratitis capitata comp63486_c1_seq1 mRNA sequence
gi|577711344|gb|GAMC01019245.1|	874.363	907.583	1114.6	2276.45	2596.62	2288.62	1.01722				TSA: Ceratitis capitata comp65452_c2_seq4 mRNA sequence	gi|577711354|gb|GAMC01019240.1|
gi|577740764|gb|GAMC01004535.1|	46.2577	89.4728	164.838	354.655	521	486.018	1.0193				TSA: Ceratitis capitata comp58791_c1_seq1 mRNA sequence
gi|807040996|ref|XM_004535655.2|	133.028	103.534	99.766	365.344	291.104	290.428	1.02047				PREDICTED: Ceratitis capitata angiotensin-converting enzyme (LOC101454020), mRNA
gi|807024331|ref|XM_004522967.2|	6.06711	7.9375	2.0433	36.746	44.2128	58.2482	1.02231				PREDICTED: Ceratitis capitata uncharacterized LOC101453383 (LOC101453383), mRNA
gi|577738272|gb|GAMC01005781.1|	105.594	133.012	66.5	291.341	418.275	299.11	1.02485				TSA: Ceratitis capitata comp59744_c0_seq8 mRNA sequence
gi|577709158|gb|GAMC01020338.1|	16.5562	22.935	11.9839	67.5354	67.7924	71.1444	1.02771				TSA: Ceratitis capitata comp65746_c0_seq5 mRNA sequence
gi|807041368|ref|XM_012306000.1|	52.0729	89.4728	199.201	427.417	626.691	593.329	1.02937				PREDICTED: Ceratitis capitata coiled-coil domain-containing protein 96-like (LOC101455949), mRNA
gi|577741680|gb|GAMC01004077.1|	69.3167	57.2708	56.3524	163.4	172.803	184.614	1.03799				TSA: Ceratitis capitata comp58356_c0_seq1 mRNA sequence
gi|807040616|ref|XM_004535297.2|	171.577	173.81	241.267	783.704	640.804	519.917	1.04721				PREDICTED: Ceratitis capitata glycine-rich protein DOT1 (LOC101454183), mRNA	gi|577734036|gb|GAMC01007899.1|
gi|577726764|gb|GAMC01011535.1|	448.567	622.577	543.847	1310.82	1646.25	1837.62	1.05038				TSA: Ceratitis capitata comp62746_c0_seq1 mRNA sequence	gi|577726760|gb|GAMC01011537.1|
gi|577722498|gb|GAMC01013668.1|	0	0	0	21.5267	113.876	48.3134	1.05404				TSA: Ceratitis capitata comp63599_c0_seq1 mRNA sequence
gi|577728710|gb|GAMC01010562.1|	280.032	269.069	392.171	866.444	888.557	848.827	1.07583				TSA: Ceratitis capitata comp62308_c4_seq10 mRNA sequence
gi|577734038|gb|GAMC01007898.1|	49.9357	86.7944	63.1679	278.997	205.381	277.359	1.07753				TSA: Ceratitis capitata comp61026_c0_seq1 mRNA sequence
gi|807024388|ref|XM_012300613.1|	28.9213	43.2446	123.674	338.644	283.432	343.598	1.07858				PREDICTED: Ceratitis capitata tigger transposable element-derived protein 1-like (LOC105664724), mRNA
gi|2736277|gb|AF028819.1|	147.048	197.783	145.024	444.963	714.691	1262.38	1.09423				Ceratitis capitata cytochrome P450 monooxygenase (CYP4E6) mRNA, partial cds
gi|577713732|gb|GAMC01018051.1|	49	45.4464	70.68	244.669	210.419	174.002	1.09721				TSA: Ceratitis capitata comp65104_c4_seq28 mRNA sequence
gi|807042221|ref|XM_004536326.2|	242.836	239.659	274.038	616.409	804.215	611.032	1.10171				PREDICTED: Ceratitis capitata zinc finger FYVE domain-containing protein 1-like (LOC101460707), transcript variant X1, mRNA	gi|499008697|ref|XM_004536327.1|, gi|807042222|ref|XM_004536328.2|, gi|807042223|ref|XM_004536329.2|
gi|807031720|ref|XM_012302919.1|	30.9853	52.4641	122.707	394.514	286.417	382.782	1.10244				PREDICTED: Ceratitis capitata tigger transposable element-derived protein 1-like (LOC101449099), transcript variant X2, mRNA	gi|807031719|ref|XM_004527394.2|
gi|807031599|ref|XM_012302879.1|	101.203	134.048	134.708	342.708	315.013	333.361	1.11467	FBgn0000028	acj6		PREDICTED: Ceratitis capitata inhibitory POU protein (LOC101462169), transcript variant X2, mRNA	gi|807031597|ref|XM_012302878.1|
gi|577744530|gb|GAMC01002652.1|	142.12	203.577	187.253	469.512	638.324	566.46	1.13058	FBgn0030993	Mec2		TSA: Ceratitis capitata comp56665_c0_seq2 mRNA sequence	gi|498982240|ref|XM_004529754.1|
gi|807042854|ref|XM_012306446.1|	30.9853	54.3992	53.8624	163.4	150.01	144.406	1.1439	FBgn0030795	ppk28		PREDICTED: Ceratitis capitata pickpocket protein 28-like (LOC101453951), mRNA
gi|807042889|ref|XM_004536745.2|	304.919	275.696	362.92	904.241	920.425	827.849	1.14676				PREDICTED: Ceratitis capitata nidogen-2 (LOC101455706), mRNA
gi|807038170|ref|XM_004533986.2|	4.22357	1.93783	4.27504	82.5913	59.4333	33.8263	1.14884				PREDICTED: Ceratitis capitata adenylate kinase isoenzyme 5 (LOC101455067), mRNA
gi|807029100|ref|XM_012302048.1|	29.8548	37.1405	21.9473	107.065	171.524	153.233	1.15298				PREDICTED: Ceratitis capitata uncharacterized LOC105664904 (LOC105664904), mRNA
gi|577736730|gb|GAMC01006552.1|	49.9357	62.2059	61.9677	382.282	230.676	163.114	1.15543	FBgn0034379	CG15073		TSA: Ceratitis capitata comp60241_c0_seq4 mRNA sequence
gi|577724772|gb|GAMC01012531.1|	225.072	223.847	265.399	620.028	804.215	618.452	1.1616				TSA: Ceratitis capitata comp63145_c1_seq9 mRNA sequence	gi|577724774|gb|GAMC01012530.1|, gi|577724776|gb|GAMC01012529.1|
gi|807039577|ref|XM_012305428.1|	24.9976	57.2708	28.9383	154.74	218.688	153.233	1.16472	FBgn0263916	Ent2		PREDICTED: Ceratitis capitata equilibrative nucleoside transporter 1-like (LOC101463551), mRNA	gi|577749084|gb|GAMC01000387.1|
gi|577733344|gb|GAMC01008245.1|	909.983	967.926	855.714	2236.05	2267.64	2209	1.17392				TSA: Ceratitis capitata comp61225_c0_seq1.1 mRNA sequence	gi|577733342|gb|GAMC01008246.1|
gi|577719508|gb|GAMC01015163.1|	5.14683	12.9462	27.8953	88.7897	89.6798	119.726	1.18359				TSA: Ceratitis capitata comp64161_c0_seq1 mRNA sequence
gi|807020800|ref|XM_012299515.1|	23.8221	28.1951	44.0051	158.494	151.871	126.086	1.19056				PREDICTED: Ceratitis capitata pickpocket protein 28-like (LOC101459146), mRNA
gi|807035817|ref|XM_012304233.1|	39.4896	73.9773	72.79	284.73	348.095	196.241	1.20226	FBgn0052792	ppk8		PREDICTED: Ceratitis capitata zinc finger protein 224-like (LOC101455200), mRNA	gi|807035821|ref|XM_012304235.1|
gi|807016235|ref|XM_004518288.2|	116.637	122.887	105.931	309.449	371.353	314.417	1.20519				PREDICTED: Ceratitis capitata zinc finger protein 224-like (LOC101455200), mRNA
gi|577716778|gb|GAMC01016528.1|	0	0.472274	0.503408	80.3759	27.3005	83.0426	1.20599				TSA: Ceratitis capitata comp64620_c1_seq2 mRNA sequence
gi|577749410|gb|GAMC01000224.1|	0	0	0	26.3142	38.9433	38.1295	1.21145	FBgn0038902	CG6800	CDK20	TSA: Ceratitis capitata comp38212_c0_seq1 mRNA sequence	gi|807038722|ref|XM_004534316.2|
gi|807042218|ref|XM_004536321.2|	155.729	205.703	188.182	535.244	596.26	503.151	1.2128				PREDICTED: Ceratitis capitata Solute carrier family 25 member 46 (LOC101459934), mRNA
gi|577713220|gb|GAMC01018307.1|	71.2917	124.897	135.837	496.923	545.494	343.598	1.22231				TSA: Ceratitis capitata comp65182_c4_seq16.2 mRNA sequence	gi|577713222|gb|GAMC01018306.1|
gi|577746108|gb|GAMC01001863.1|	27.0295	19.2846	14.9473	143.307	410.681	90.1583	1.22794				TSA: Ceratitis capitata comp55226_c0_seq1 mRNA sequence
gi|577737494|gb|GAMC01006170.1|	85.0952	124.897	119.329	683.699	322.396	414.964	1.24064	FBgn0267428	CG45781		TSA: Ceratitis capitata comp59979_c0_seq1.2 mRNA sequence	gi|577737496|gb|GAMC01006169.1|
gi|807029224|ref|XM_004525863.2|	199.851	230.972	209.143	695.178	713.058	575.955	1.24767				PREDICTED: Ceratitis capitata uncharacterized LOC101458862 (LOC101458862), mRNA
gi|498972093|ref|XM_004527170.1|	20.5465	17.6238	13.0172	104.043	155.172	76.7202	1.25424				PREDICTED: Ceratitis capitata N-acetylneuraminate lyase-like (LOC101457136), mRNA
gi|577742122|gb|GAMC01003856.1|	20.5465	41.1389	20.8742	127.277	196.673	174.002	1.26837				TSA: Ceratitis capitata comp58147_c0_seq1 mRNA sequence
gi|577748564|gb|GAMC01000635.1|	341.482	308.441	342.083	863.037	958.061	960.694	1.28615				TSA: Ceratitis capitata comp48883_c0_seq1 mRNA sequence
gi|577741672|gb|GAMC01004081.1|	471.262	497.033	356.095	2035.5	1242.17	2948.42	1.28758	FBgn0085487	CG34458	TRY7	TSA: Ceratitis capitata comp58365_c0_seq2 mRNA sequence
gi|577745752|gb|GAMC01002041.1|	130.542	140.917	123.674	372.987	509.55	449.339	1.28817				TSA: Ceratitis capitata comp55699_c0_seq1 mRNA sequence
gi|577744704|gb|GAMC01002565.1|	106.718	120.997	100.93	325.839	401.339	345.767	1.29444				TSA: Ceratitis capitata comp56517_c1_seq1 mRNA sequence
gi|807029891|ref|XM_012302304.1|	97.2471	117.6	91.311	417.967	320.43	409.319	1.30688	FBgn0053988	Mid1		PREDICTED: Ceratitis capitata uncharacterized LOC101461327 (LOC101461327), transcript variant X2, mRNA	gi|807029890|ref|XM_004526242.2|, gi|577736662|gb|GAMC01006586.1|
gi|499008983|ref|XM_004536396.1|	148.085	157.883	138.099	420.38	580.423	503.151	1.30782				PREDICTED: Ceratitis capitata uncharacterized LOC101456971 (LOC101456971), mRNA
gi|807026427|ref|XM_012301221.1|	102.46	55.4269	57.4591	294.02	354.266	283.708	1.31037	FBgn0051076	CG31076		PREDICTED: Ceratitis capitata leucine-rich repeat-containing protein C10orf11 homolog (LOC101455846), mRNA
gi|577708028|gb|GAMC01020903.1|	537.837	500.188	480.667	1514.37	1386.92	1536.25	1.33462				TSA: Ceratitis capitata comp65888_c2_seq3 mRNA sequence	gi|577708026|gb|GAMC01020904.1|, gi|577708030|gb|GAMC01020902.1|, gi|577708032|gb|GAMC01020901.1|
gi|577724176|gb|GAMC01012829.1|	90.9593	80.0089	115.156	691.571	325.576	354.578	1.35438				PREDICTED: Ceratitis capitata Down syndrome cell adhesion molecule-like protein Dscam2 (LOC101460995), mRNA
gi|577729436|gb|GAMC01010199.1|	281.01	275.696	270.351	961.59	758.311	1174.74	1.37053				TSA: Ceratitis capitata comp62150_c0_seq1 mRNA sequence
gi|807027350|ref|XM_012301505.1|	100.044	100.5	52.6454	303.552	333.143	294.456	1.38382				PREDICTED: Ceratitis capitata uncharacterized LOC105664830 (LOC105664830), mRNA
gi|807021285|ref|XM_004521128.2|	673.575	526.431	454.85	1812.51	1923.04	1878.75	1.4017				PREDICTED: Ceratitis capitata General odorant-binding protein 99a (Ob99a), mRNA
gi|807038645|ref|XM_004534263.2|	43.2634	68.2073	35.7364	356.372	216.299	335.2	1.42164				PREDICTED: Ceratitis capitata methylated-DNA--protein-cysteine methyltransferase-like (LOC101454358), mRNA
gi|807026456|ref|XM_004524224.2|	102.46	85.8801	119.329	649.708	361.252	367.954	1.45225				PREDICTED: Ceratitis capitata protein dalmatian (LOC101452880), transcript variant X1, mRNA	gi|807026457|ref|XM_004524225.2|, gi|807026458|ref|XM_004524226.2|
gi|577749482|gb|GAMC01000188.1|	9.68421	21.1964	23.6315	119.502	101.305	135.451	1.47519	FBgn0261360	CG42637		TSA: Ceratitis capitata comp35346_c0_seq1 mRNA sequence
gi|807015601|ref|XM_004517756.2|	42.0511	47.4517	68.4601	237.706	232.77	253.367	1.51472	FBgn0261439	SdhA		PREDICTED: Ceratitis capitata succinate dehydrogenase [ubiquinone] flavoprotein subunit, mitochondrial-like (LOC101449669), mRNA	gi|577744276|gb|GAMC01002779.1|
gi|807038610|ref|XM_012305124.1|	199.851	173.81	283.329	1119.92	1203.33	864.302	1.54366	FBgn0028670, FBGN0038613	Vha100-2, Vha100-4		PREDICTED: Ceratitis capitata V-type proton ATPase 116 kDa subunit a isoform 1-like (LOC101451542), mRNA	gi|577743310|gb|GAMC01003262.1|, gi|577743312|gb|GAMC01003261.1|
gi|499009458|ref|XM_004536514.1|	42.0511	31.367	28.9383	263.56	163.864	259.631	1.56711				PREDICTED: Ceratitis capitata malate dehydrogenase, cytoplasmic-like (LOC101462854), mRNA
gi|807027905|ref|XM_012301671.1|	25.9715	46.4321	10.8547	232.653	177.794	253.367	1.57405	FBgn0263132	Cht6		PREDICTED: Ceratitis capitata mucin-17-like (LOC101461612), mRNA
gi|577749480|gb|GAMC01000189.1|	13.4202	14.8661	25.8414	123.479	117.535	160.682	1.58508	FBgn0053958	CG33958		TSA: Ceratitis capitata comp35346_c1_seq1 mRNA sequence
gi|577709124|gb|GAMC01020355.1|	12.4265	12.9462	31.6616	141	161.457	340.828	1.6399				TSA: Ceratitis capitata comp65751_c0_seq7 mRNA sequence	gi|577709126|gb|GAMC01020354.1|, gi|577709128|gb|GAMC01020353.1|
gi|807015873|ref|XM_012301421.1|	69.3167	189.28	66.5	634.97	704.245	700.59	1.64599				PREDICTED: Ceratitis capitata uncharacterized LOC101448720 (LOC101448720), transcript variant X2, mRNA	gi|807015872|ref|XM_004518252.2|
gi|807041543|ref|XM_004535920.2|	33.3932	47.4517	69.5683	294.948	266.985	352.897	1.67991				PREDICTED: Ceratitis capitata uncharacterized LOC101450928 (LOC101450928), mRNA
gi|577747960|gb|GAMC01000937.1|	0	0	0.503408	60.6484	63.464	46.299	1.69312	FBgn0039851	mey		TSA: Ceratitis capitata comp51106_c2_seq1 mRNA sequence	gi|807019502|ref|XM_012307572.1|
gi|807044499|ref|XM_012306933.1|	6.97941	12.9462	5.90369	99.0495	116.586	129.305	1.85338	FBgn0261610	CG42699		PREDICTED: Ceratitis capitata carboxypeptidase B (LOC105665501), mRNA
gi|525343544|ref|NM_001279423.1|	3.32938	2.60393	2.75127	200.194	65.3986	261.653	1.87206				Ceratitis capitata homeotic protein ocelliless-like (LOC101462233), mRNA	gi|168824487|gb|EU443100.1|
gi|577738144|gb|GAMC01005845.1|	4.22357	17.7637	3.54782	586.009	120.905	249.973	1.89965	FBgn0261046	Dscam3	DCSL	TSA: Ceratitis capitata comp59797_c3_seq1 mRNA sequence	gi|807042505|ref|XM_012306351.1|
gi|577716288|gb|GAMC01016773.1|	0	0	0	60.6484	141.065	70.0476	2.01165				TSA: Ceratitis capitata comp64714_c2_seq4 mRNA sequence
gi|577714248|gb|GAMC01017793.1|	16.5562	19.2846	19.7615	192.524	146.549	140.64	2.01439				TSA: Ceratitis capitata comp65028_c3_seq4 mRNA sequence	gi|577714246|gb|GAMC01017794.1|, gi|577714250|gb|GAMC01017792.1|, gi|807022678|ref|XM_004521967.2|
gi|807022093|ref|XM_004521633.2|	10.4896	7.9375	5.12225	107.065	112.985	129.305	2.05918				PREDICTED: Ceratitis capitata uncharacterized LOC101456802 (LOC101456802), mRNA
gi|807022574|ref|XM_012300062.1|	64.5263	66.119	42.9421	375.136	388.016	345.767	2.08652				PREDICTED: Ceratitis capitata uncharacterized LOC105664651 (LOC105664651), mRNA
gi|577739344|gb|GAMC01005245.1|	55.0517	62.2059	40.6485	353.859	365.018	330.314	2.09133				TSA: Ceratitis capitata comp59339_c0_seq1 mRNA sequence
gi|577716290|gb|GAMC01016772.1|	0	0	0	69.6235	159.35	87.095	2.16388				TSA: Ceratitis capitata comp64714_c0_seq1 mRNA sequence
gi|577720208|gb|GAMC01014813.1|	4.22357	8.60551	3.54782	157.59	108.451	156.125	2.16685				TSA: Ceratitis capitata comp64037_c0_seq4 mRNA sequence	gi|577720206|gb|GAMC01014814.1|
gi|577746320|gb|GAMC01001757.1|	12.2567	7.08847	7.80541	127.277	130.167	154.252	2.19086				TSA: Ceratitis capitata comp54882_c0_seq2 mRNA sequence
gi|807027903|ref|XM_012301670.1|	9.68421	10.3691	17.5353	188.474	168.366	194.312	2.32722				PREDICTED: Ceratitis capitata cell wall protein DAN4 (LOC101461436), mRNA
gi|498925909|ref|XM_004517721.1|	162.317	161.892	79.6944	1498.71	898.481	2297.62	2.3328				PREDICTED: Ceratitis capitata trypsin-7 (LOC101458784), mRNA
gi|577747628|gb|GAMC01001103.1|	28.9213	7.08847	27.8953	246.994	355.396	343.598	2.44827	FBgn0266099	CG44836		TSA: Ceratitis capitata comp52553_c0_seq2 mRNA sequence	gi|577747630|gb|GAMC01001102.1|, gi|807044460|ref|XM_012306921.1|
gi|577747958|gb|GAMC01000938.1|	0	0.472274	0.503408	92.4167	96.7571	113.465	2.45492	FBgn0039852	nyo		TSA: Ceratitis capitata comp51106_c3_seq1 mRNA sequence
gi|577726916|gb|GAMC01011459.1|	6.97941	7.08847	11.9839	179.071	167.324	184.614	2.55012				TSA: Ceratitis capitata comp62719_c1_seq2 mRNA sequence	gi|577726918|gb|GAMC01011458.1|
gi|577746880|gb|GAMC01001477.1|	8.93102	7.08847	2.75127	156.564	195.792	197.345	2.6095	FBgn0031289	CG13950		TSA: Ceratitis capitata comp54121_c1_seq2 mRNA sequence	gi|577746882|gb|GAMC01001476.1|
gi|577722036|gb|GAMC01013899.1|	12.4265	8.60551	15.7491	545.177	363.81	241.083	2.86853				TSA: Ceratitis capitata comp63685_c0_seq4 mRNA sequence
gi|577747962|gb|GAMC01000936.1|	0	0.472274	0.503408	152.41	132.439	158.581	2.8943	FBgn0039704	neo		TSA: Ceratitis capitata comp51106_c0_seq1 mRNA sequence
gi|807024360|ref|XM_004522985.2|	492.837	2.60393	6.79234	3868.5	4486	4773.58	2.92264				PREDICTED: Ceratitis capitata metalloendopeptidase homolog PEX (LOC101457253), mRNA	gi|577732748|gb|GAMC01008543.1|
gi|807035085|ref|XM_012303987.1|	0	0	0	135.23	319.489	167.953	2.95633	FBgn0036707	CG13724		PREDICTED: Ceratitis capitata uncharacterized LOC101451088 (LOC101451088), transcript variant X1, mRNA	gi|807035087|ref|XM_012303988.1|
gi|807020514|ref|XM_004520643.2|	703.233	870.926	1243.47	11224.5	13756.8	13351.5	3.15375				PREDICTED: Ceratitis capitata regucalcin-like (LOC101451378), transcript variant X6, mRNA
gi|577708728|gb|GAMC01020553.1|	414.948	987.714	1112.02	11994.4	12709.2	15150.4	3.40779				TSA: Ceratitis capitata comp65800_c2_seq1.2 mRNA sequence	gi|577708730|gb|GAMC01020552.1|
gi|807041707|ref|XM_004536024.2|	0	17.7637	2.0433	486.78	454.19	482.287	3.65039				PREDICTED: Ceratitis capitata uncharacterized LOC101454654 (LOC101454654), transcript variant X1, mRNA	gi|807041708|ref|XM_004536025.2|
gi|577731986|gb|GAMC01008924.1|	0	0	0	472.557	510.36	484.099	4.62222				TSA: Ceratitis capitata comp61533_c2_seq7 mRNA sequence	gi|577731984|gb|GAMC01008925.1|, gi|577731988|gb|GAMC01008923.1|
gi|498926346|ref|XM_004517825.1|	3.32938	0	4.27504	7912.75	2516.03	30121.3	6.70695				PREDICTED: Ceratitis capitata trypsin alpha-like (LOC101462080), mRNA
gi|577742368|gb|GAMC01003733.1|	3.32938	0.472274	8.79136	16370.2	4857.33	80330.3	7.40431	FBgn0010359	γTry	TRYP	TSA: Ceratitis capitata comp58018_c0_seq1 mRNA sequence
gi|577742794|gb|GAMC01003520.1|	6.97941	1.93783	7.80541	40975.1	9605.92	31600.5	8.43541	FBgn0035665	Jon65Aiii	Ser1	TSA: Ceratitis capitata comp57820_c0_seq1 mRNA sequence	gi|807026776|ref|XM_004524401.2|

## Sheet: Table S4. RT-qPCR Validation
Table S4. Statistical validation of RT-qPCR results. Results of Welch's two sample t test conducted on the 2-ΔCT values of qRT-PCR validation experiments for 15 GOI. Genes were selected to test both tissue speciffic expression patterns, or organism wide expression. Genes which did not return signal (below detection limit, highlighed in pink) were asigned a CT value of 40 to facilitate statistical…
			qRT-PCR Result		Welch's two sample t-test
Gene info	Gene Name	Tissue	ASG deltaCT	Starch deltaCT	t	d.f.	P
gi|577721890	Flavin-containing monooxygenase FMO GS-OX4-like (LOC101449907)	Ab	0.0590533	0.0046911	5.48247	2.03708	0.03	Tested in both, pattern mathched in both
			0.0325155	0.00240972
			0.0467876	0.00455183
		HT	0.052637	0.00892227	5.59569	2.49158	0.0181733
			0.0348114	0.00221786
			0.0354259	0.00772115
gi|577728864	Signal transducer and transcription activator (LOC101458360)	Ab	0.0212717	0.00485244	7.01072	2.52782	0.01	Tested in both, pattern mathched in both
			0.0202236	0.00305077
			0.0150294	0.00538993
		HT	0.0241614	0.00512372	14.79	2.97073	< 0.001
			0.0226814	0.00478425
			0.022504	0.00803743
gi|577732748	Metalloendopeptidase homolog PEX-like (LOC101457253)	Ab	0.00134861	0.0100358	-6.6491	2.54503	0.011	Tested in both, pattern mathched in both
			2.61646e-05	0.00651344
			1.6726e-05	0.0101124
		HT	0.00211517	0.00779593	-9.60266	3.24561	0.002
			4.43072e-05	0.0092012
			3.59579e-05	0.00834533
gi|577741672	Trypsin-7 (LOC101458784)	Ab	0.0149104	0.135239	-3.26657	2.02357	0.081	Tested in both, pattern mathched in both
			0.0132508	0.0637176
			0.005955	0.187335
		HT	0.00695535	0.193994	-8.02764	2.02027	0.015
			0.004798	0.1296
			0.0022693	0.149692
gi|577742368	Trypsin alpha-like (LOC101462080)	Ab	1.96499e-05	8.33881e-06	1.1905	2.2126	0.3459	Tested in both, pattern mathched in both
			4.27545e-05	8.83591e-06
			5.42607e-08	5.06724e-08
		HT	0.0610916	0.103016	-1.56568	2	0.26
			0.0139464	0.00762394
			0.224111	0.196357
gi|577713500	Serine protease SP24D-like (LOC105665572)	Ab	-	-	-	-	-
			-	-
			-	-
		HT	0.000509695	0.00508607	-3.97057	2.16416	0.051	tested in one pattern matched
			0.000815487	0.00463005
			0.000942211	0.00713645
gi|577715176	dnaJ homolog subfamily C member 7 homolog (LOC101454647)	Ab	-	-	-	-	-
			-	-
			-	-
		HT	0.00166652	0.014526	-5.51238	2.31062	0.0225567	tested in one pattern matched
			0.00174272	0.0152191
			0.00736201	0.0134094
gi|577731920	Putative serine protease F56F10.1 (LOC101462043)	Ab	-	-	-	-	-
			-	-
			-	-
		HT	0.0035303	0.00397445	2.35712	3.24689	0.093	tested in one pattern DID NOT match (one rep)
			0.00739027	0.00228868
			0.00815611	0.00105283
gi|577749646	Female reproductive accessory gland-specific transcript (FST)	Ab	-	-	-	-	-
			-	-
			-	-
		HT	0.00313846	4.10202e-06	-4.3313	2	0.04939	tested in one pattern matched
			0.00668196	1.71635e-06
			0.00402232	4.36026e-08
gi|807041305	Chymotrypsin inhibitor-like (LOC101463557)	Ab	-	-	-	-	-
			-	-
			-	-
		HT	0.000509695	0.00508607	-6.22179	2.11087	0.022	tested in one pattern matched
			0.000815487	0.00463005
			0.000942211	0.00713645
gi|577722828	Putative oxidoreductase TM0325 (LOC101451334)	Ab	0.0209923	0.00516247	9.00645	3.17643	0.00229624	tested in one pattern matched
			0.0189351	0.00350008
			0.0185194	0.00808652
		HT	-	-	-	-	-
			-	-
			-	-
gi|577742794	Serine proteases 1/2-like (LOC101453445)	Ab	1.03088e-05	0.204083	-2.8287	2	0.1056	tested in one pattern matched
			6.2496e-08	0.0426465
			3.43006e-05	0.172592
		HT	-	-	-	-	-
			-	-
			-	-
gi|577746780	C-type lectin domain family 3 member A-like (LOC101460689)	Ab	0.00579002	0.000797837	10.5241	3.82453	< 0.001	tested in one pattern matched
			0.00516416	0.00179795
			0.00501918	0.00146447
		HT	-	-	-	-	-
			-	-
			-	-
gi|807020514	Regucalcin-like (LOC101451378)	Ab	0.000878208	0.0258607	-14.1807	2.01013	0.005	tested in one pattern matched
			0.00109694	0.0288253
			0.00121817	0.032687
		HT	-	-	-	-	-
			-	-
			-	-
gi|89277021	Ceratitis capitata clone 28b mRNA sequence	Ab	0.049761	0.000711335	5.63785	2.01245	0.03	tested in one pattern matched
			0.0698645	0.0028967
			0.0920899	0.0010277
		HT	-	-	-	-	-
			-	-
			-	-

## Sheet: Table S5. Mating Test Data
Table S5. Sample size (n) and total recorded matings, also broken down by mating pair type (Female/Male: AA, AB, BA, BA), at generations 60 & 90. Raw frequencies shown. Treatments represent: ASG/ASG - Individuals from the ASG regime, tested on the ASG larval diet, ASG/S - Individuals from the ASG regime, tested after two generations of rearing on the Starch larval diet, S/S - Individuals from the…
Generation	Diet A	Diet B	n	Matings	AA	AB	BA	BB
60	ASG/ASG 1	S/S 1	100	100	37	12	26	25
	ASG/ASG 2	S/S 2	100	100	31	11	27	31
	ASG/ASG 3	S/S 3	100	100	34	13	27	26
	ASG/G 1	S/G 1	100	92	26	25	13	28
	ASG/G 2	S/G 2	100	69	22	14	11	22
	ASG/G 3	S/G 3	100	100	13	26	13	51
90	ASG/ASG 1	S/S 1	125	125	42	43	19	21
	ASG/ASG 2	S/S 2	125	117	47	27	12	31
	ASG/ASG 3	S/S 3	125	116	51	24	22	19
	ASG/G 1	S/G 1	125	116	35	33	23	25
	ASG/G 2	S/G 2	125	121	22	26	38	35
	ASG/G 3	S/G 3	125	119	21	18	33	47
	ASG/G 1	ASG/G 2	100	100	32	19	24	25
	ASG/G 1	ASG/G 3	100	100	37	19	32	12
	ASG/G 2	ASG/G 3	100	100	31	18	27	24
	S/G 1	S/G 2	75	75	24	14	13	24
	S/G 1	S/G 3	75	69	25	10	14	20
	S/G 2	S/G 3	75	75	19	22	19	15

[truncated: 7 more sheets: Table S6 MatingTest GStats,  Table S7. G60 Diet Stats, Table S8. G60 CG Stats , Table S9. G90 Diet Stats, Table S10. G90 CG Stats, Table S11. G90 within Stats, Table S12. Line IPSI ]
